# Supplementary material for: Gut mycobiomes are altered in people with type 2 Diabetes Mellitus and Diabetic Retinopathy
Source: PLoS One. 2020 Dec 1;15(12):e0243077. doi: 10.1371/journal.pone.0243077 (PMC7707496; doi:10.1371/journal.pone.0243077)
Supplement: S1 Table — (XLSX) [file pone.0243077.s005.xlsx]

## Sheet: S1 Table 
S1 Table. Diet and clinical characteristics of HC, T2DM and DR patients.
S.No.	Sample ID	Diet	Class of Diabetes (Duration)	Stage of DR	Treatment Status
1	HC005	Non-vegetarian	NA	NA	No
2	HC006	Non-vegetarian	NA	NA	No
3	HC009	Non-vegetarian	NA	NA	No
4	HC010	Vegetarian	NA	NA	No
5	HC012	Vegetarian	NA	NA	No
6	HC013	Non-vegetarian	NA	NA	No
7	HC014	Non-vegetarian	NA	NA	No
8	HC015	Non-vegetarian	NA	NA	No
9	HC016	Non-vegetarian	NA	NA	No
10	HC017	Non-vegetarian	NA	NA	No
11	HC018	Non-vegetarian	NA	NA	No
12	HC020	Non-vegetarian	NA	NA	No
13	HC028	Non-vegetarian	NA	NA	No
14	HC037	Vegetarian	NA	NA	No
15	HC038	Vegetarian	NA	NA	No
16	HC039	Non-vegetarian	NA	NA	No
17	HC040	Non-vegetarian	NA	NA	No
18	HC041	Non-vegetarian	NA	NA	No
19	HC042	Vegetarian	NA	NA	No
20	HC043	Vegetarian	NA	NA	No
21	HC044	Non-vegetarian	NA	NA	No
22	HC045	Non-vegetarian	NA	NA	No
23	HC046	Vegetarian	NA	NA	No
24	HC047	Non-vegetarian	NA	NA	No
25	HC048	Non-vegetarian	NA	NA	No
26	HC049	Non-vegetarian	NA	NA	No
27	HC050	Non-vegetarian	NA	NA	No
28	HC051	Non-vegetarian	NA	NA	No
29	HC052	Non-vegetarian	NA	NA	No
30	HC053	Non-vegetarian	NA	NA	No
31	T2DM001	Non-vegetarian	New-T2DM ( < 1 month)	NA	Oral medication
32	T2DM002	Non-vegetarian	New-T2DM ( < 1 month)	NA	Oral medication
33	T2DM003	Non-vegetarian	New-T2DM ( < 1 month)	NA	Oral medication
34	T2DM004	Non-vegetarian	New-T2DM ( < 1 month)	NA	Oral medication
35	T2DM005	Non-vegetarian	Known-T2DM (12 years)	NA	Insulin
36	T2DM006	Non-vegetarian	New-T2DM ( < 1 month)	NA	Oral medication
37	T2DM007	Non-vegetarian	New-T2DM ( < 1 month)	NA	Oral medication
38	T2DM008	Non-vegetarian	New-T2DM ( < 1 month)	NA	Oral medication
39	T2DM009	Non-vegetarian	New-T2DM ( < 1 month)	NA	Oral medication
40	T2DM010	Non-vegetarian	New-T2DM ( < 1 month)	NA	Oral medication
41	T2DM011	Vegetarian	New-T2DM ( < 1 month)	NA	Oral medication
42	T2DM012	Non-vegetarian	New-T2DM ( < 1 month)	NA	Oral medication
43	T2DM013	Non-vegetarian	New-T2DM ( < 1 month)	NA	Oral medication
44	T2DM014	Non-vegetarian	Known-T2DM (21 years)	NA	Oral medication with Insulin
45	T2DM015	Non-vegetarian	Known-T2DM ( 15 years)	NA	Oral medication
46	T2DM016	Non-vegetarian	Known-T2DM (12 years)	NA	Oral medication
47	T2DM017	Non-vegetarian	Known-T2DM (7 years)	NA	Oral medication
48	T2DM018	Non-vegetarian	New-T2DM ( < 1 month)	NA	Oral medication
49	T2DM019	Non-vegetarian	New-T2DM ( < 1 month)	NA	Oral medication
50	T2DM020	Non-vegetarian	Known-T2DM (13 years)	NA	Oral medication with Insulin
51	T2DM021	Non-vegetarian	Known-T2DM (1 year)	NA	Oral medication
52	T2DM022	Non-vegetarian	Known-T2DM (7 years)	NA	Oral medication
53	T2DM023	Non-vegetarian	New-T2DM ( < 1 month)	NA	Oral medication
54	T2DM024	Non-vegetarian	Known-T2DM (1 year)	NA	Oral medication
55	T2DM025	Non-vegetarian	Known-T2DM (10 years)	NA	Oral medication
56	DR002	Vegetarian	Known-T2DM (5 years)	NPDR	Oral medication
57	DR004	Non-vegetarian	Known-T2DM (11 years)	NPDR	Oral medication with Insulin
58	DR005	Non-vegetarian	Known-T2DM (12 years)	NPDR	Insulin
59	DR006	Non-vegetarian	Known-T2DM (1 year)	PDR	Oral medication
60	DR007	Vegetarian	Known-T2DM (16 years)	NPDR	Insulin
61	DR008	Non-vegetarian	Known-T2DM (15 years)	PDR	Oral medication with Insulin
62	DR010	Non-vegetarian	Known-T2DM (12 years)	NPDR	Oral medication
63	DR011	Non-vegetarian	Known-T2DM (15 years)	NPDR	Oral medication with Insulin
64	DR012	Non-vegetarian	Known-T2DM (19 years)	PDR	Oral medication
65	DR013	Non-vegetarian	Known-T2DM (20 years)	PDR	Oral medication with Insulin
66	DR014	Non-vegetarian	Known-T2DM (8 years)	NPDR	Oral medication with Insulin
67	DR015	Non-vegetarian	Known-T2DM (8 years)	PDR	Insulin
68	DR016	Non-vegetarian	Known-T2DM (10 years)	PDR	Insulin
69	DR017	Non-vegetarian	Known-T2DM (10 years)	PDR	Oral medication with Insulin
70	DR018	Vegetarian	Known-T2DM (10 years)	PDR	Oral medication with Insulin
71	DR019	Non-vegetarian	Known-T2DM (18 years)	PDR	Insulin
72	DR020	Non-vegetarian	Known-T2DM (13 years)	PDR	Oral medication
73	DR021	Non-vegetarian	Known-T2DM (30 years)	PDR	Insulin
74	DR022	Non-vegetarian	Known-T2DM (20 years)	PDR	Oral medication with Insulin
75	DR023	Non-vegetarian	Known-T2DM (4 years)	PDR	Oral medication
76	DR024	Non-vegetarian	Known-T2DM (1 year)	NPDR	Oral medication
77	DR025	Non-vegetarian	Known-T2DM (17 years)	PDR	Oral medication
78	DR026	Vegetarian	Known-T2DM (2 years)	PDR	Oral medication
79	DR027	Non-vegetarian	Known-T2DM (10 years)	PDR	Oral medication with Insulin
80	DR028	Non-vegetarian	Known-T2DM (10 years)	PDR	Oral medication
81	DR029	Non-vegetarian	Known-T2DM (15 years)	PDR	Oral medication
82	DR030	Non-vegetarian	Known-T2DM (8 years)	PDR	Not Available
83	DR031	Non-vegetarian	Known-T2DM (13 years)	NPDR	Oral medication
Oral Medication includes Metformin and / or combinations of Metformin
NPDR- Non-Proliferative Diabetic Retinopathy
PDR - Proliferative Diabetic Retinopathy
