# Supplementary material for: Gut mycobiomes are altered in people with type 2 Diabetes Mellitus and Diabetic Retinopathy
Source: PLoS One. 2020 Dec 1;15(12):e0243077. doi: 10.1371/journal.pone.0243077 (PMC7707496; doi:10.1371/journal.pone.0243077)
Supplement: S2 Table — Sparse OTUs (with < 0.001% of total number of reads assigned to OTUs) were not included. (XLSX) [file pone.0243077.s006.xlsx]

## Sheet: S2 Table
S2 Table. Relative abundance of fungal OTUs for 75 fungal mycobiomes. Sparse OTUs (with < 0.001% of total number of reads assigned to OTUs) were not included.
S.No.	OTU ID of Reference OTUs	OTU ID of Denovo OTUs	Lineage	HC005	HC006	HC009	HC010	HC012	HC013	HC014	HC015	HC016	HC017	HC018	HC020	HC028	HC037	HC038	HC039	HC040	HC041	HC042	HC043	HC044	HC045	HC046	HC047	HC048	HC049	HC050	HC051	HC052	HC053	T2DM001	T2DM002	T2DM003	T2DM004	T2DM006	T2DM008	T2DM009	T2DM010	T2DM011	T2DM012	T2DM013	T2DM014	T2DM016	T2DM017	T2DM019	T2DM020
1	SH1154630.08FU_MF380918_reps		k__Fungi; p__Ascomycota; c__Dothideomycetes; o__Dothideales; f__Dothideales_fam_Incertae_sedis; g__Hortaea; s__Hortaea_werneckii	0	0	0	0	0	0	0	0	0	0	0	0	0	0	0	0	0	0	0	0	0	0	0	0	0	0	0	0	0	0	0.0292607	0	0.032319	0	0.00502781	0	0	0	0	0	0	0	0	0	0	0
2	SH1178114.08FU_KF706439_refs		k__Fungi; p__Basidiomycota; c__Malasseziomycetes; o__Malasseziales; f__Malasseziaceae; g__Malassezia; s__Malassezia_equina	0	0	0	0	0	0	0	0	0	0	0	0	0	0	0	0	0	0	0	0	0	0	0	0	0	0	0	0	0	0	0	0.257963	0	0	0	0	0	0	0	0	0	0	0	0	0	0
3	SH1160640.08FU_KP418791_reps		k__Fungi; p__Ascomycota; c__Eurotiomycetes; o__Eurotiales; f__Aspergillaceae; g__Aspergillus; s__Aspergillus_flavus	0	0	0	0	0	0	0	0	0	0	0	0	0	0	0	0	0	0	0	0	0	0	0	0	0	0	0	0	0	0	0	0	0	0	0	0	0	0.0908239	0	0.047743	0	0	0	0	0	0
4	SH1160720.08FU_KP686458_reps_singleton		k__Fungi; p__Ascomycota; c__Eurotiomycetes; o__Eurotiales; f__Aspergillaceae; g__Aspergillus; s__unidentified	0	0	0	0	0	0	0	0	0	0	0	0	0	0	0.00184771	0.179339	0.0775078	0	0.0199663	0.000899205	0.0232354	0.0758256	0.0716263	0.0237124	0.0365748	0.0160173	0.010347	0.000829771	0.000631566	0	0	0	0	0	0	0	0	0	0	0	0	0	0	0.000564289	0.00164849	0.00180151
5	SH1149886.08FU_AY743636_refs		k__Fungi; p__Basidiomycota; c__Malasseziomycetes; o__Malasseziales; f__Malasseziaceae; g__Malassezia; s__Malassezia_restricta	0	0	0	0	0	0	0	0	0	0	0	0	0	0	0	0	0	0	0	0	0	0	0	0	0	0	0	0	0	0	0.0423077	0.197722	0.0356028	0.0414843	0	0.000722909	0.000671772	0	0	0.00572917	0	0	0	0	0	0
6	SH1216533.08FU_AF444439_refs		k__Fungi; p__Basidiomycota; c__Tremellomycetes; o__Trichosporonales; f__Trichosporonaceae; g__Trichosporon; s__Trichosporon_ovoides	0	0	0	0	0	0	0	0	0	0	0	0	0	0	0	0	0	0	0	0	0	0	0	0	0	0	0	0	0	0	0.0577614	0	0	0	0	0	0	0	0	0	0	0	0	0	0	0
7	SH1142572.08FU_KY673190_reps		k__Fungi; p__Ascomycota; c__Saccharomycetes; o__Saccharomycetales; f__unidentified; g__unidentified; s__unidentified	0	0	0	0	0	0	0	0	0	0	0	0	0	0	0	0	0	0	0	0	0	0	0	0	0	0	0	0	0	0	0.00494012	0.0468724	0.012098	0.0139903	0	0	0	0	0	0	0	0	0	0	0	0
8	SH1174278.08FU_UDB0165901_reps		k__Fungi; p__Ascomycota; c__unidentified; o__unidentified; f__unidentified; g__unidentified; s__unidentified	0	0	0	0	0	0	0	0	0	0	0	0	0	0	0	0	0	0	0	0	0	0	0	0	0	0	0	0	0	0	0.00012667	0	1.59383	0	0	0	0	0	0	0	0	0	0	0	0	0
9	SH1191495.08FU_KF985184_reps		k__Fungi; p__Basidiomycota; c__Agaricomycetes; o__unidentified; f__unidentified; g__unidentified; s__unidentified	0	0	0	0	0	0	0	0	0	0	0	0	0	0	0	0	0	0	0	0	0	0	0	0	0	0	0	0	0	0	0.0799287	0	0	0	0	0	0	0	0	0	0	0	0	0	0	0
10	SH1189319.08FU_EF567995_refs		k__Fungi; p__Ascomycota; c__Saccharomycetes; o__Saccharomycetales; f__Saccharomycetales_fam_Incertae_sedis; g__Candida; s__Candida_albicans	0	0	0	0	0	0	0	0	0	0	0	0	0	0	0	0	0	0	0	0	0	0	0	0	0	0	0	0	0	0	0.0934823	0.0904439	0.101105	0.0705597	0.14015	0	0	0	0	0	0	0	0	0	0	0
11	SH1180908.08FU_AF145322_refs		k__Fungi; p__Basidiomycota; c__Tremellomycetes; o__Filobasidiales; f__Filobasidiaceae; g__Naganishia; s__Naganishia_friedmannii	0	0	0	0	0	0	0	0	0	0	0	0	0	0	0	0	0	0	0	0	0	0	0	0	0	0	0	0	0	0	0.038381	0	0.101105	0	0	0	0	0	0	0	0	0	0	0	0	0
12	SH1153067.08FU_JQ700276_refs		k__Fungi; p__Basidiomycota; c__Agaricomycetes; o__Polyporales; f__Fomitopsidaceae; g__Pilatoporus; s__Pilatoporus_bondartsevae	0	0	0	0	0	0	0	0	0	0	0	0	0	0	0	0	0	0	0	0	0	0	0	0	0	0	0	0	0	0	0	0.161743	0	0	0	0	0	0	0	0	0	0	0	0	0	0
13	SH1186463.08FU_KX353829_reps		k__Fungi; p__Basidiomycota; c__Tremellomycetes; o__Trichosporonales; f__Trichosporonaceae; g__Trichosporon; s__Trichosporon_asahii	0.000820286	0.00064871	0.000645022	0.000648107	0.00069111	0.00352245	0.000645426	0.00064323	0.00139627	0.00118347	0.0204112	0.000646475	0.0010339	0	0	0.00129157	0	0.0081586	0	0.00552185	0.00027619	1.43845e-05	0	0	0	0.0172525	0.0227212	0	0	0.00165505	0.0660839	0.000347903	0.000337212	0.000356416	0.000401048	0.000315756	0.000314519	0.000319476	0.000364422	0.000318776	0.000134331	0.000136799	0.00125813	0.00290284	0.0432424	0.000136007
14	SH1149887.08FU_KU163843_reps		k__Fungi; p__Basidiomycota; c__Malasseziomycetes; o__Malasseziales; f__Malasseziaceae; g__Malassezia; s__unidentified	0	0	0	0	0	0	0	0	0	0	0	0	0	0	0	0	0	0	0	0	0	0	0	0	0	0	0	0	0	0	0.024954	0	0.0145176	0.0251825	0	0	0	0	0	0	0	0	0	0	0	0
15	SH1244510.08FU_GU797250_reps		k__Fungi; p__Ascomycota; c__Saccharomycetes; o__Saccharomycetales; f__Saccharomycetaceae; g__Saccharomyces; s__Saccharomyces_cerevisiae	0.000399683	0.000233806	0.000232477	0.00047067	0.000228822	0.000759512	0.000232623	0.000896449	0.0163886	0.000291949	0.012117	0.000233001	0.000483135	0	0	0	0	0	0	0	0.0177737	0	0.000145993	0	0.00341584	0	0.00801137	0	0	0	0.0178374	0.00591178	0.00136313	0.0283907	0.00105552	0.000831043	0.000827787	0.000840835	0.000959127	0.000838991	0.000276176	0	0	0.000735828	0.00115274	0
16	SH1186604.08FU_UDB019628_refs		k__Fungi; p__Basidiomycota; c__Agaricomycetes; o__Agaricales; f__Psathyrellaceae; g__Coprinopsis; s__Coprinopsis_insignis	0	0	0	0	0	0	0	0	0	0	0	0	0	0	0	0	0	0	0	0	0	0	0	0	0	0	0	0	0	0	0.179364	0	0.000172829	0	0	0	0	0	0	0	0	0	0	0	0	0
17	SH1215409.08FU_KR824085_reps_singleton		k__Fungi; p__Basidiomycota; c__Agaricomycetes; o__Polyporales; f__Meripilaceae; g__Meripilus; s__Meripilus_giganteus	0	0	0	0	0	0	0	0	0	0	0	0	0	0	0	0	0	0	0	0	0	0	0	0	0	0	0	0	0	0	0.0425611	0	0.0281711	0	0	0	0	0	0	0	0	0	0	0	0	0
18	SH1202038.08FU_EF568057_refs		k__Fungi; p__Ascomycota; c__Saccharomycetes; o__Saccharomycetales; f__Saccharomycetaceae; g__Kluyveromyces; s__Kluyveromyces_marxianus	0	0	0	0	0	0	0	0	0	0	0	0	0	0	0	0	0	0	0	0	0	0	0	0	0	0	0	0	0	0	0	0	0	0	0	0	0	0	0.00140171	0	0	0	0	0	0	0
19	SH1153065.08FU_UDB011618_refs		k__Fungi; p__Basidiomycota; c__Agaricomycetes; o__Polyporales; f__Fomitopsidaceae; g__Fomitopsis; s__Fomitopsis_pinicola	0	0	0	0	0	0	0	0	0	0	0	0	0	0	0	0	0	0	0	0	0	0	0	0	0	0	0	0	0	0	0	0.112065	0	0	0	0	0	0	0	0	0	0	0	0	0	0
20	SH1160710.08FU_KT356197_reps		k__Fungi; p__Ascomycota; c__Eurotiomycetes; o__Eurotiales; f__Aspergillaceae; g__Aspergillus; s__Aspergillus_flavus	5.85788	5.85428	5.821	5.87292	5.7295	6.05712	5.82465	5.80483	5.95922	5.60641	6.00749	5.83412	4.80789	0	0	46.254	28.7592	0	4.83441	0	17.5397	51.0434	29.0342	9.96981	19.6146	7.07897	1.78069	0	0	0	0.137463	0.135493	0.131621	0.138543	0.158853	0.123873	0.122257	0.124184	0.141655	0.123911	0	0	0.0236431	0.262705	0.0316592	0.996522
21	SH1160603.08FU_KX067878_reps_singleton		k__Fungi; p__Ascomycota; c__Eurotiomycetes; o__Eurotiales; f__Aspergillaceae; g__Aspergillus; s__unidentified	0	0	0	0	0	0	0	0	0	0	0	0	0	0	0	0	0	0	0	0	0	0	0	0	0	0	0	0	0	0	0	0	0	0	0	0	0	0	0	0	0	0	0	0	0	0
22	SH1160644.08FU_LN827677_reps_singleton		k__Fungi; p__Ascomycota; c__Eurotiomycetes; o__Eurotiales; f__Aspergillaceae; g__Aspergillus; s__Aspergillus_penicillioides	0	0	0	0	0	0	0	0	0	0	0	0	0	0	0	0	0	0	0	0	0	0	0	0	0	0	0	0	0	0	0.0241939	0.0382901	0.0625641	0.0077859	0.000628476	0.00289164	0	0	0	0.00143229	0	0	0	0	0	0
23	SH1186324.08FU_GU291271_refs		k__Fungi; p__Basidiomycota; c__Malasseziomycetes; o__Malasseziales; f__Malasseziaceae; g__Malassezia; s__Malassezia_globosa	0	0	0	0	0	0	0	0	0	0	0	0	0	0	0	0	0	0	0	0	0	0	0	0	0	0	0	0	0	0	0	0.0620564	0.00241961	0.0051095	0	0.000361455	0	0	0	0.000238715	0	0	0	0	0	0
24	SH1142562.08FU_JN882342_refs		k__Fungi; p__Ascomycota; c__Saccharomycetes; o__Saccharomycetales; f__Saccharomycetales_fam_Incertae_sedis; g__Candida; s__Candida_glabrata	0	0	0	0	0	0	0	0	0	0	0	0	0	0	0	0	0	0	0	0	0	0	0	0	0	0	0	0	0	0	0.195072	0.876546	0.401827	0.3073	0.0138265	0	0	0	0	0	0	0	0	0	0	0
25	SH1215402.08FU_KX081102_reps		k__Fungi; p__Basidiomycota; c__Agaricomycetes; o__Polyporales; f__unidentified; g__unidentified; s__unidentified	0	0	0	0	0	0	0	0	0	0	0	0	0	0	0	0	0	0	0	0	0	0	0	0	0	0	0	0	0	0	0.0839821	0	0.058589	0	0	0	0	0	0	0	0	0	0	0	0	0
26	SH1149890.08FU_FJ455000_reps_singleton		k__Fungi; p__Basidiomycota; c__Malasseziomycetes; o__Malasseziales; f__unidentified; g__unidentified; s__unidentified	0	0	0	0	0	0	0	0	0	0	0	0	0	0	0	0	0	0	0	0	0	0	0	0	0	0	0	0	0	0	0.0124136	0.0609011	0.0117524	0.00790756	0	0	0	0	0	0	0	0	0	0	0	0
27	SH1173553.08FU_KF675434_reps		k__Fungi; p__Basidiomycota; c__Wallemiomycetes; o__Wallemiales; f__Wallemiaceae; g__Wallemia; s__Wallemia_sebi	0	0	0	0	0	0	0	0	0	0	0	0	0	0	0	0	0	0	0	0	0	0	0	0	0	0	0	0	0	0	0	0.00049513	0.302451	0	0	0	0	0	0	0	0	0	0	0	0	0
28	SH1183175.08FU_KY293392_reps		k__Fungi; p__Basidiomycota; c__Agaricomycetes; o__Auriculariales; f__Auriculariaceae; g__Auricularia; s__Auricularia_delicata	0	0	0	0	0	0	0	0	0	0	0	0	0	0	0	0	0	0	0	0	0	0	0	0	0	0	0	0	0	0	0	0.0637057	0	0	0	0	0	0	0	0	0.00397732	0.002957	0.0028312	0.00403614	0.00299639	0.00293989
29	SH1186597.08FU_HQ847031_refs		k__Fungi; p__Basidiomycota; c__Agaricomycetes; o__Agaricales; f__Psathyrellaceae; g__Coprinopsis; s__Coprinopsis_villosa	0	0	0	0	0	0	0	0	0	0	0	0	0	0	0	0	0	0	0	0	0	0	0	0	0	0	0	0	0	0	0.165177	0	0	0	0	0	0	0	0	0	0	0	0	0	0	0
30	SH1186621.08FU_MH497221_reps		k__Fungi; p__Basidiomycota; c__Agaricomycetes; o__Agaricales; f__Psathyrellaceae; g__Coprinopsis; s__Coprinopsis_cinerea	0	0	0	0	0	0	0	0	0	0	0	0	0	0	0	0	0	0	0	0	0	0	0	0	0	0	0	0	0	0	0.054848	0	0	0	0	0	0	0	0	0	0	0	0	0	0	0
31	SH1155587.08FU_UDB0517414_reps		k__Fungi; p__Ascomycota; c__unidentified; o__unidentified; f__unidentified; g__unidentified; s__unidentified	0	0	0	0	0	0	0	0	0	0	0	0	0	0	0	0	0	0	0	0	0	0	0	0	0	0	0	0	0	0	0	0	0	0	0	2.72935	0	0.000109032	1.48056	0.000358073	0	0	0	0	0	0
32	SH1214035.08FU_AB018043_refs		k__Fungi; p__Ascomycota; c__Saccharomycetes; o__Saccharomycetales; f__Saccharomycetaceae; g__Saccharomyces; s__Saccharomyces_cerevisiae	0	0	0	0	0	0	0	0	0	0	0.000331559	0	0	0	0	0	0	0	0	0	0	0	0	0	0	0	0	0	0	0	0.0457278	0.00198052	0.000345658	0.0118005	0	0	0	0	0	0	0	0	0	0	0	0
33	SH1235877.08FU_KM374089_reps		k__Fungi; p__Ascomycota; c__Saccharomycetes; o__Saccharomycetales; f__unidentified; g__unidentified; s__unidentified	1.94911	0.00640957	0.00621787	0.00624761	0.0114841	0.00981052	0.00622177	0.0062006	0.00642025	1.16081	0.00664725	0.00623188	0.0187568	0.0944963	0.110252	0.137242	0.117096	0.111023	0.10204	0.113705	0.165791	0.136914	0.121662	0.105679	0.112122	0.11872	0.111112	0.0937113	0.0931327	0.0936211	4.10094e-05	0.000163651	3.91044e-05	0.00494942	4.65071e-05	3.66163e-05	3.64728e-05	3.70477e-05	4.22598e-05	3.69665e-05	0.000967364	0	0.000587029	0	0	0
34		New.ReferenceOTU2199	k__Fungi; p__Ascomycota; c__Dothideomycetes; o__Pleosporales; f__Pleosporaceae; g__Alternaria; unclassified	0	0	0	0	0	0	0	0	0	0	0	0	0	0	0	0	0	0	0	0	0	0	0	0	0	0	0	0	0	0	0	0	0	0	0	11.7484	0	0.000218065	1.59883	4.10005	0	0	0	0	0	0
35		New.ReferenceOTU2197	k__Fungi; p__Basidiomycota; c__Microbotryomycetes; o__Sporidiobolales; f__Sporidiobolaceae; g__Rhodotorula; unclassified	0.00825354	0.00824848	0.00820159	0.00824081	0.00807266	0.00853427	0.00820673	0.0267605	0.00839633	0.00789923	0.00846434	0.00822007	0.00677415	0.0175335	0.0033164	0.0195983	0	0	0	0	0.0229694	0.01652	0.00241238	0.00398485	0.019418	0.000921415	0.0231136	0.00240865	0.0749777	0.068414	0.00927976	0.00893359	0.00865905	0.00915218	0.0102983	0.0081081	0.00807633	0.00820363	0.00935776	0.00818564	0.0610338	0	0	0.0364944	0.0232878	0.0125903
36		New.ReferenceOTU2195	k__Fungi; unclassified; unclassified; unclassified; unclassified; unclassified; unclassified	0	0	0	0	0	0	0	0	0	0	0	0	0.0766449	0	0	0	0	0	0	0	0	0	0	0	0	0	0	0	0	0	0	0	0	0	0	0	0	0	0	0	0	0	0	0	0	0
37		New.ReferenceOTU2390	k__Fungi; p__Ascomycota; c__Sordariomycetes; o__Hypocreales; f__Hypocreaceae; g__Trichoderma; unclassified	0.00471476	0.118591	0.00464569	0.155437	0.00448356	0.00473994	0.00455802	0.00454251	0.00466332	0.00481663	0.0047011	0.00456543	0.00376237	0	0	0.0694968	0	0	0	0	0	0	0	0	0.0297325	0	0.0331344	0.0962284	0.0122997	0.149509	0	0	0	0	0	0	0	0	0	0	0.0472772	0.000144658	0	0.0598146	0	0.0189158
38		New.ReferenceOTU2359	k__Fungi; unclassified; unclassified; unclassified; unclassified; unclassified; unclassified	0	0	0	0	2.71105e-05	0	0	0	0.116387	0	0.00113677	0	0	0	0	0	0	0	0	0	0	0	0	0	0	0	0	0	0	0	0	0	0	0	0	0	0	0	0	0	0	0	0	0	0	0
39		New.ReferenceOTU2729	k__Fungi; unclassified; unclassified; unclassified; unclassified; unclassified; unclassified	0	0	0	0	0	0	0	0	0	0	0	0	0	0	0	0	0	0	0	0	0	0	0	0	0	0	0	0	0	0	0	0.0701435	0	0	0	0	0	0.00534258	0	0.00202908	0	0	0	0	0	0
40		New.ReferenceOTU2349	k__Fungi; p__Basidiomycota; c__Malasseziomycetes; o__Malasseziales; unclassified; unclassified; unclassified	2.09386	2.09257	2.08068	2.09063	2.04797	2.16508	2.08198	2.0749	2.13008	2.00397	2.15209	2.08536	1.71871	1.51001	3.29593	2.05292	0.745734	11.5403	3.1002	13.4021	0.629974	0.50255	0.745533	2.74494	1.60654	10.8809	11.0384	1.83216	1.51793	1.25455	0	0	0	0	0	0	0	0	0	0	2.23649	0	0.952507	5.00016	3.77505	1.71864
41		New.ReferenceOTU3020	k__Fungi; p__Basidiomycota; c__Wallemiomycetes; o__Wallemiales; f__Wallemiaceae; g__Wallemia; unclassified	0	0	0	0	0	0	0	0	0	0	0	0	0	0	0	0	0	0	0	0	0	0	0	0	0	0	0	0	0	0	0	0	0	0	0	0	0	0.889594	0.405095	1.40508	0	0	0	0	0	0
42		New.ReferenceOTU1889	k__Fungi; p__Basidiomycota; c__Tremellomycetes; o__Trichosporonales; f__Trichosporonaceae; g__Cutaneotrichosporon; unclassified	0	0	0	0	0	0	0	0	0	0	0	0	0	0	0	0	0	0	0	0	0	0	0	0	0	0	0	0	0	0	0	0	0	0	0	0	0	0	0	0.1338	0	0	0	0	0	0
43		New.ReferenceOTU1886	k__Fungi; p__Ascomycota; c__Eurotiomycetes; o__Eurotiales; f__Aspergillaceae; g__Aspergillus; s__Aspergillus_caesiellus	0	0	0	0	0	0	0	0	0	0	0	0	0	0	0	0	0	0	0	0	0	0	0	0	0	0	0	0	0	0	0	0	0	0	0	0	0	0.000436129	0.591172	0.000238715	0	0	0	0	0	0
44		New.ReferenceOTU1883	k__Fungi; unclassified; unclassified; unclassified; unclassified; unclassified; unclassified	0.051557	0	0	0	0.0182454	0	0	0	0.233484	0.267105	0.0736535	0	0.000966518	0	0	0	0	0	0	0	0	0	0	0	0	0	0	0	0	0	0	0	0	0	0	0	0	0	0	0	0	0	0	0	0	0
45		New.ReferenceOTU3330	k__Fungi; p__unidentified; c__unidentified; o__unidentified; f__unidentified; g__unidentified; s__unidentified	0	0	0	0	0	0	0	0	0	0	0	0	0	0	0	0	0	0	0	0	0	0	0	0	0	0	0	0	0	0	0	0.37729	0	0	0	0	0	0	0	0	0	0	0	0	0	0
46		New.ReferenceOTU3333	k__Fungi; p__Basidiomycota; c__Agaricomycetes; o__Polyporales; f__Polyporaceae; g__Daedaleopsis; s__unidentified	0	0	0.144471	0	0	0	0	0	0	0	0	0	0	0	0	0	0	0	0	0	0	0	0	0	0	0	0	0	0	0	0	0	0	0	0	0	0	0	0	0	0	0	0	0	0	0
47		New.ReferenceOTU3334	k__Fungi; p__Ascomycota; c__Saccharomycetes; o__Saccharomycetales; f__Saccharomycetales_fam_Incertae_sedis; g__Candida; unclassified	0	0	0	0	0	0	0	0	0	0	0	0	0	0	0	0	0	0	0	0	0	0	0	0	0	0	0	0	0	0	0	0	0	0	0	0	0	0	0	0	0	0	0	0	0	0
48		New.ReferenceOTU3336	k__Fungi; p__Basidiomycota; c__Wallemiomycetes; o__Wallemiales; f__Wallemiaceae; g__Wallemia; s__Wallemia_sebi	0.00143911	0.0028906	0.00133605	0.00134244	0.00131504	0.00139024	0.00133688	0.00133233	0.00136777	0.00128679	0.00422919	0.00133906	0.00210059	0.0149015	0	0	0	0.00620291	0	0.0117947	0	0	0.00112534	0	0	0.00580796	0.00967001	0.00269535	0	0	0.000381676	0.000375485	0.00828023	0.000384672	0.000432843	0.000340789	0.000339454	0.000344804	0.000393313	0.000344048	0	0	0.00102563	0	0	0
49		New.ReferenceOTU3248	k__Fungi; p__Ascomycota; c__Eurotiomycetes; o__Eurotiales; f__Aspergillaceae; g__Aspergillus; s__Aspergillus_subversicolor	0	0	0	0	0	0	0	0	0	0	0	0	0	0	0	0	0	0	0	0	0	0	0	0	0	0	0	0	0	0	0	0	0	0	0	0.000903637	0	0	0.393881	0.000358073	0	0	0	0	0	0
50		New.ReferenceOTU497	k__Fungi; p__Basidiomycota; c__Malasseziomycetes; o__Malasseziales; f__Malasseziaceae; g__Malassezia; s__Malassezia_restricta	0	0	0	0	0	0	0	0	0	0	0	0	0	0	0	0	0	0.000822128	0	0.070138	0	0	0.050342	0	0	0.0186007	0	0	0	0.373508	0	0	0	0	0	0	0	0	0	0	0	0	0	0	0	0
51		New.ReferenceOTU1269	k__Fungi; unclassified; unclassified; unclassified; unclassified; unclassified; unclassified	0.000282388	0.000282215	0.000280611	0.000281953	0.0002762	0.000291993	0.000280787	0.000279831	0.000592548	0.00215932	0.0287124	0.000281243	0.00621868	0.00163687	0	0.00262395	0	0	0	0	0	0	0	0	0	0	0	0	0.0263701	0	0	0	0	0	0	0	0	0	0	0	0	0	0	0	0.0131879	0
52		New.ReferenceOTU1263	k__Fungi; p__Basidiomycota; c__Tremellomycetes; o__Filobasidiales; f__Filobasidiaceae; g__Filobasidium; s__unidentified	0	0	0	0	0	0	0	0	0	0	0	0	0	0	0	0	0	0	0	0	0	0	0	0	0	0	0	0	0	0	0	0	0	0	0	0	0	0.000109032	0.939848	0.000119358	0	0	0	0	0	0
53		New.ReferenceOTU1065	k__Fungi; unclassified; unclassified; unclassified; unclassified; unclassified; unclassified	0	0	0	0	0	0	0	0	0	0	0	0	0	0	0	0	0	0	0	0	0	0	0	0	0	0	0	0	0	0	0	0	0	0	0	0	0	0	0	0.238477	0	0	0	0	0	0
54		New.ReferenceOTU1062	k__Fungi; p__Ascomycota; c__Dothideomycetes; o__Pleosporales; f__Pleosporales_fam_Incertae_sedis; g__Thyrostroma; s__Thyrostroma_cornicola	0.00341146	0	0	0	0.000596431	0.0261205	0	0	0.000473118	0.0164456	0.00345769	0	0.0461029	0	0	0	0	0	0	0	0	0	0	0	0	0	0	0	0	0	0	0	0	0	0	0	0	0	0	0	0	0	0	0	0	0
55		New.ReferenceOTU1664	k__Fungi; p__Ascomycota; c__Leotiomycetes; o__Helotiales; f__Leotiaceae; g__Pezoloma; s__Pezoloma_ericae	0.00319136	0	0	0	0.000433768	0.0151224	0	0	0.0013405	0.0117468	0.0551809	0	0.00357612	0	0	0	0	0	0	0	0	0	0	0	0	0	0	0	0	0	0	0	0	0	0	0	0	0	0	0	0	0	0	0	0	0
56		New.ReferenceOTU1668	k__Fungi; p__Mucoromycota; c__Mucoromycetes; o__Mucorales; f__Rhizopodaceae; g__Rhizopus; s__Rhizopus_arrhizus	0.000110047	0	0	0	2.71105e-05	0.00824858	0	0	0.000236559	0.000271081	9.4731e-05	0	0.0596342	0	0	0	0	0	0	0	0	0	0	0	0	0	0	0	0	0	0	0	0	0	0	0	0	0	0	0	0	0	0	0	0	0
57		New.ReferenceOTU675	k__Fungi; unclassified; unclassified; unclassified; unclassified; unclassified; unclassified	0	0	0	0	0	0	0	0	0.154867	0	4.73656e-05	0	0	0	0	0	0	0	0	0	0	0	0	0	0	0	0	0	0	0	0	0	0	0	0	0	0	0	0	0	0	0	0	0	0	0
58		New.ReferenceOTU671	k__Fungi; p__Basidiomycota; c__Malasseziomycetes; o__Malasseziales; f__Malasseziaceae; g__Malassezia; s__Malassezia_restricta	0	0	0	0	0	0	0	0	0	0	0	0	0	0.00308605	0.00461927	0.00394151	0.00142216	0.1003	0.00213924	0.116897	0.00103268	0.000947819	0.00314638	0.0226815	0.151668	0.0873199	0.0197943	0.0058084	0.0018947	0.00610543	0.0129938	0.0227469	0.00995065	0.0110883	0.00795134	0.00626031	0.00623578	0.00633407	0.00722517	0.00632018	0.00165551	0	0	0.145802	0.0135007	0.000276569
59		New.ReferenceOTU1404	k__Fungi; unclassified; unclassified; unclassified; unclassified; unclassified; unclassified	0	0	0	0	0	0	0	0	0	0	0	0	0	0	0	0	0	0	0	0	0	0	0	0	0	0	0	0	0	0	0	0	0	0	0	0	0	0	0	0	0	0	0	0	0	0
60		New.ReferenceOTU1405	k__Fungi; p__unidentified; c__unidentified; o__unidentified; f__unidentified; g__unidentified; s__unidentified	0.000247059	0.000246908	0.000245504	0.000246678	0.000241645	0.000255463	0.000245658	0.000244822	0.0532406	0.000236453	0.0808799	0.000246057	0.000202776	0.00388671	0.00460102	0.00572738	0.00488664	0.00463322	0.00425833	0.00573676	0.00449541	0.00571367	0.00506017	0.00441019	0.00467906	0.00495442	0.00463691	0.00391075	0.00388661	0.00390699	0	0	0	0	0	0	0	0	0	0	0	0	0	0	0	0
61		New.ReferenceOTU1407	k__Fungi; p__Basidiomycota; c__Agaricomycetes; o__Agaricales; f__Marasmiaceae; g__Marasmius; s__Marasmius_midnapurensis	0.00623059	0.00622677	0.317682	0.00622098	0.00609405	0.00644252	0.0738906	0.00617417	0.00633838	0.00596312	0.00638973	0.0210587	0.0051138	0.139999	0.00353506	0.0142315	0	0	0.0892606	0	0	0	0	0.0534475	0.0714145	0	0	0	0.0263129	0.0776199	0	0	0	0	0	0	0	0	0	0	0.0372655	0	0.00724208	0	0.0263759	0
62		New.ReferenceOTU1312	k__Fungi; p__Ascomycota; c__Dothideomycetes; o__Pleosporales; f__Pleosporaceae; g__Alternaria; s__Alternaria_metachromatica	0	0	0	0	0	0	0	0	0	0	0	0	0	0	0	0	0	0	0	0	0	0	0	0	0	0	0	0	0	0	0	0	0	0	0	0	0	0	0.000175214	0	0	0	0	0	0	0
63		New.ReferenceOTU2502	k__Fungi; unclassified; unclassified; unclassified; unclassified; unclassified; unclassified	0	0	0	0	0	0	0	0	0	0	0	0	0	0	0	0	0	0	0	0	0	0	0	0	0	0	0	0	0	0	0	0	0	0	0	0	0.261051	0	0	0	0	0	0	0	0	0
64		New.ReferenceOTU2505	k__Fungi; unclassified; unclassified; unclassified; unclassified; unclassified; unclassified	0.0587376	0.0587016	0.0583679	0.058647	0.0574969	0.0689963	0.0584045	0.0582057	0.0597538	0.0565264	0.0604004	0.0584994	0.093012	0.0147004	0.0454249	0.0140562	0	0.355294	0.0670358	0.297596	0.0313297	0.069496	0.0795649	0.155665	0	0.43545	0.20909	0.0817652	0.0744313	0.117405	0	0	0	0	0	0	0	0	0	0	0	0	0.0165533	0.514632	0.138473	0.0864724
65		New.ReferenceOTU2509	k__Fungi; p__Ascomycota; c__Pezizomycotina_cls_Incertae_sedis; o__Pezizomycotina_ord_Incertae_sedis; f__Pezizomycotina_fam_Incertae_sedis; g__Ciliophora; s__unidentified	0.00533728	0	0	0	0.000487989	0.00137476	0	0	0.000394265	0.00993963	0.000615753	0	0.0199103	0	0	0	0	0	0	0	0	0	0	0	0	0	0	0	0	0	0	0	0	0	0	0	0	0	0	0	0	0	0	0	0	0
66		New.ReferenceOTU455	k__Fungi; p__unidentified; c__unidentified; o__unidentified; f__unidentified; g__unidentified; s__unidentified	0.000550235	0	0	0	0	0.126478	0	0	7.88529e-05	0.000271081	0.00113677	0	0.30281	0	0	0	0	0	0	0	0	0	0	0	0	0	0	0	0	0	0.0956357	0	0.000518487	0	0	0	0	0	0	0	0	0	0	0	0	0
67		New.ReferenceOTU104	k__Fungi; p__Ascomycota; c__Dothideomycetes; o__Pleosporales; f__Sporormiaceae; g__Preussia; s__Preussia_tetramera	0.00797841	0	0	0	0.0010302	0.00274953	0	0	0.00126165	0.0106625	0.00241565	0	0	0	0	0	0	0	0	0	0	0	0	0	0	0	0	0	0	0	0	0	0	0	0	0	0	0	0	0	0	0	0	0	0	0
68		New.ReferenceOTU1084	k__Fungi; unclassified; unclassified; unclassified; unclassified; unclassified; unclassified	0	0	0	0	0	0	0	0	0	0	0	0	0	0	0	0	0	0	0	0	0	0	0	0	0	0	0	0	0	0	0	0.195412	0	0	0	0	0	0	0	0	0	0	0	0	0	0
69		New.ReferenceOTU1083	k__Fungi; p__Basidiomycota; c__Agaricomycetes; o__Agaricales; f__Agaricaceae; g__Agaricus; unclassified	0.441465	1.52419	3.20846	1.32241	0.43179	0.45648	2.27915	1.76852	0.449102	0.422513	0.45274	2.20196	0.362335	1.87918	1.22139	1.36637	1.39534	1.32111	2.80897	1.41693	0.670425	1.25306	0	2.35174	1.8357	1.47382	0.828074	1.71186	1.01537	1.77505	0	0	0	0	0	0	0	0	0	0	2.43783	1.68339	0.73352	1.82322	2.16941	1.29618
70		New.ReferenceOTU293	k__Fungi; p__Basidiomycota; c__Malasseziomycetes; o__Malasseziales; f__Malasseziaceae; g__Malassezia; s__Malassezia_globosa	0	0	0	0	0	0	0	0	0	0	0	0	0	0	0	0	0	0	0	0	0	0	0	0	0	0	0	0	0	0	0	0	0	0	0	0.11169	0.00322451	0	0.0562437	0.114703	0	0	0	0	0	0
71		New.ReferenceOTU2218	k__Fungi; p__Ascomycota; c__Eurotiomycetes; o__Eurotiales; f__Aspergillaceae; g__Aspergillus; unclassified	0.000243602	0.00409917	0.00275056	0.000232455	0.000852213	0.00150534	3.10164e-06	0.00536074	3.1733e-06	2.98542e-06	3.199e-06	3.10668e-06	0.00141063	0.000240634	0.000284857	0.000354592	0.000302541	0.00159919	0.000263641	0.00675298	0.000278319	0.000353744	0.000313284	0.000273043	0.000289689	0.000306737	0.00028708	0.000242122	0.000240627	0.000241889	0	0	0.0198753	1.76667	0	0	0	0	0	0	0	0	0	0	0	0
72		New.ReferenceOTU2217	k__Fungi; p__Ascomycota; unclassified; unclassified; unclassified; unclassified; unclassified	0.00214592	0	0	0	0.000216884	0.0192467	0	0	0.000394265	0.00442766	0.00142097	0	0.169527	0	0	0	0	0	0	0	0	0	0	0	0	0	0	0	0	0	0	0	0	0	0	0	0	0	0	0	0	0	0	0	0	0
73		New.ReferenceOTU853	k__Fungi; p__unidentified; c__unidentified; o__unidentified; f__unidentified; g__unidentified; s__unidentified	0	0	0	0	0	0	0	0	0	0	0	0	0	0	0	0	0.00284432	0	0	0	0	0	0.0512674	0.0500023	0	0	0	0.114923	0	0	0	0	0	0	0	0	0	0	0	0	0	0	0	0.0265216	0	0
74		New.ReferenceOTU852	k__Fungi; p__Basidiomycota; c__Malasseziomycetes; o__Malasseziales; f__Malasseziaceae; g__Malassezia; s__Malassezia_restricta	0.979497	1.15746	1.16628	1.00949	0.958126	1.12453	1.04697	1.23885	1.0714	0.93767	1.04548	1.01297	0.846	0.894426	1.39585	1.23699	0.572067	4.94088	0.907682	7.00387	0.272286	0.391294	0.434777	1.08782	0.906335	5.63501	5.59618	1.48201	0.443805	0.865482	0.387067	1.61029	0.551187	1.50921	0.295657	0.231647	0.230739	0.234376	0.267349	0.233862	1.16729	0.0898631	0.208635	1.70019	1.07654	0.313808
75		New.ReferenceOTU2696	k__Fungi; p__Ascomycota; c__Pezizomycetes; o__Pezizales; f__Pyronemataceae; g__Tricharina; s__Tricharina_hiemalis	0	0	0	0	0	0.107231	0	0	0.0757777	0.000451802	0.00198936	0	0.00212634	0	0	0	0	0	0	0	0	0	0	0	0	0	0	0	0	0	0	0	0	0	0	0	0	0	0	0	0	0	0	0	0	0
76		New.ReferenceOTU2557	k__Fungi; p__Ascomycota; c__Dothideomycetes; o__Botryosphaeriales; f__Botryosphaeriaceae; g__Macrophomina; s__Macrophomina_phaseolina	0.62567	0.625286	0.621732	0.624705	0.611959	0.646951	0.622122	0.620004	0.636494	0.600074	0.64165	0.623133	0.513523	0.218971	10.3244	0.300635	0	2.24385	0.0979139	1.48533	0	0.138543	0.223504	0.0878588	0.504446	1.43264	1.10442	0.296601	0.130722	0.122402	0	0	0	0	0	0	0	0	0	0	0.775346	0	0.18519	0.769126	0.581918	0.283737
77		New.ReferenceOTU924	k__Fungi; unclassified; unclassified; unclassified; unclassified; unclassified; unclassified	0	0	0	0	0	0	0	0	0	0	0	0	0	0.0240712	0.0221725	0.0103465	0.0120884	0.0197311	0.00285233	0.00179841	0.00180719	0.00063188	0.00277621	0	0.000335548	0.00206674	0.00224935	0.0029042	0.00505253	0.00538714	0	0	0	0	0	0	0	0	0	0	0.00556202	0	0.0120701	0.00169287	0.0148364	0.0333279
78		New.ReferenceOTU927	k__Fungi; unclassified; unclassified; unclassified; unclassified; unclassified; unclassified	5.50235e-05	0	0	0	0.073117	0	0	0	0.000630824	0	0	0	0	0	0	0	0	0	0	0	0	0	0	0	0	0	0	0	0	0	9.86286e-06	0.000244375	9.40471e-06	9.9403e-06	1.11851e-05	8.80631e-06	8.77181e-06	8.91007e-06	1.01636e-05	8.89053e-06	0	0	0	0	0	0
79		New.ReferenceOTU928	k__Fungi; unclassified; unclassified; unclassified; unclassified; unclassified; unclassified	0.00418179	0	0	0	8.13315e-05	0	0	0	0	0.108071	0	0	0	0	0	0	0	0	0	0	0	0	0	0	0	0	0	0	0	0	0	0	0	0	0	0	0	0	0	0	0	0	0	0	0	0
80		New.ReferenceOTU2552	k__Fungi; unclassified; unclassified; unclassified; unclassified; unclassified; unclassified	0	0	0	0	0	0	0	0	0	0	0	0	0.0576045	0	0	0	0	0	0	0	0	0	0	0	0	0	0	0	0	0	0	0	0	0	0	0	0	0	0	0	0	0	0	0	0	0
81		New.ReferenceOTU2321	k__Fungi; p__Ascomycota; c__Saccharomycetes; o__Saccharomycetales; f__Saccharomycetales_fam_Incertae_sedis; g__Candida; s__Candida_albicans	0	0	0	0	0	0	0	0	0	0	0	0	0	0	0	0	0	0	0	0	0	0	0	0	0	0	0	0	0	0	0	0	0	0	0	0.127232	0.000268709	0	0	0	0	0	0	0	0	0
82		New.ReferenceOTU2325	k__Fungi; p__Ascomycota; c__Sordariomycetes; o__Hypocreales; f__Nectriaceae; unclassified; unclassified	0.0152888	0.0152794	0.0151925	0.0152652	0.0149537	0.0158088	0.0155841	0.0151503	0.0155533	0.0146325	0.0156793	0.0155225	0.0125484	0	0	0	0.0175688	0.00420983	0.0189603	0.0112484	0	0.00980783	0	0.0690873	0.129738	0.00718895	0	0	0.0399083	0.149077	0	0	0	0	0	0	0	0	0	0	0.0406028	0	0.0134496	0.144458	0.0675882	0.051343
83		New.ReferenceOTU2327	k__Fungi; p__unidentified; c__unidentified; o__unidentified; f__unidentified; g__unidentified; s__unidentified	0.0245329	0.0234056	0.0232725	0.0233838	0.0408512	4.21828	0.0232871	0.0232079	0.0241001	0.0293472	0.0878772	0.023325	0.0226601	0.0992634	0.184838	0.211559	0.124801	0.163721	0.108754	0.234384	0.142747	0.145922	0.183597	0.113771	0.144696	0.222385	0.118423	0.10171	0.122973	0.0997812	3.06962	3.28572	0	2.41669	0	0	0	0	0	0	1.58454	0.340785	0.383165	0.340675	0.345324	0.365824
84		New.ReferenceOTU894	k__Fungi; p__Ascomycota; c__Saccharomycetes; o__Saccharomycetales; unclassified; unclassified; unclassified	0	0	0	0	0	0	0	0	0	0	0	0	0	0	0	0	0	0	0	0	0	0	0	0	0	0	0	0	0	0	0.0012667	0.0133685	0.0843405	0	0	0	0	0	0	0	0	0	0	0	0	0
85		New.ReferenceOTU3147	k__Fungi; unclassified; unclassified; unclassified; unclassified; unclassified; unclassified	0	0	0	0	0	0	0	0	0	0	0	0	0	0	0	0	0	0	0	0	0	0	0	0	0	0	0	0	0	0	0	0	0	0	0	0	2.82064	0	0	0	0	0	0	0	0	0
86		New.ReferenceOTU2034	k__Fungi; p__Ascomycota; c__Leotiomycetes; o__Helotiales; f__Vibrisseaceae; g__Phialocephala; unclassified	0	0	0	0	0	0	0	0	0.0967526	0	0.00265247	0	0	0	0	0	0	0	0	0	0	0	0	0	0	0	0	0	0	0	0	0	0	0	0	0	0	0	0	0	0	0	0	0	0	0
87		New.ReferenceOTU2033	k__Fungi; p__Ascomycota; c__Pezizomycotina_cls_Incertae_sedis; o__Pezizomycotina_ord_Incertae_sedis; f__Pezizomycotina_fam_Incertae_sedis; g__Ciliophora; s__unidentified	0.00715306	0	0	0	0.00108442	0.00412429	0	0	0.0715985	0.0114758	0.00184726	0	0.137149	0	0	0	0	0	0	0	0	0	0	0	0	0	0	0	0	0	0	0	0	0	0	0	0	0	0	0	0	0	0	0	0	0
88		New.ReferenceOTU2038	k__Fungi; unclassified; unclassified; unclassified; unclassified; unclassified; unclassified	0.00346648	0	0	0	0.00111153	0.00206214	0	0	0.000709677	0.00677702	0.0510127	0	0.00106317	0	0	0	0	0	0	0	0	0	0	0	0	0	0	0	0	0	0	0	0	0	0	0	0	0	0	0	0	0	0	0	0	0
89		New.ReferenceOTU1792	k__Fungi; p__Ascomycota; c__Eurotiomycetes; o__Eurotiales; f__Aspergillaceae; g__Penicillium; unclassified	0.00116927	0.132603	0.00124161	0.00116747	0.00114365	0.00168836	0.00116264	0.0889634	0.00157439	0.00111908	0.0191336	0.065103	0.000959688	0.00416087	0.00492555	0.00613136	0.00523132	0.010075	0.00455869	0.025593	0.00481249	0.00611669	0.00541709	0.00472127	0.0050091	0.063167	0.0600093	0.0188137	0.00416075	0.00418257	0	0	0	0.623692	0	0	0	0	0	0	0.0254623	0.0259301	0.0540914	0.0258413	0.0262755	0.02578
90		New.ReferenceOTU1795	k__Fungi; unclassified; unclassified; unclassified; unclassified; unclassified; unclassified	0	0	0	0	0	0	0	0	0	0	0	0	0	0	0	0	0	0	0	0	0	0	0	0	0	0	0	0	0	0	0	0	0	0	0	0	0.119844	0	0	0	0	0	0	0	0	0
91		New.ReferenceOTU3038	k__Fungi; p__Basidiomycota; unclassified; unclassified; unclassified; unclassified; unclassified	0	0	0	0	0	0	0	0	0	0	0	0	0	0	0	0	0	0	0	0	0	0	0	0	0	0	0	0	0	0	0	0	0	0	0	0	0	0.770204	0	0.00119358	0	0	0	0	0	0
92		New.ReferenceOTU1797	k__Fungi; unclassified; unclassified; unclassified; unclassified; unclassified; unclassified	0	0	0	0	0	0	0	0	0	0	0	0	0	0	0	0	0	0	0	0	0	0	0	0	0	0	0	0	0	0	0	0.000165043	0.214481	0	0	0	0	0	0	0	0	0	0	0	0	0
93		New.ReferenceOTU3033	k__Fungi; p__Ascomycota; unclassified; unclassified; unclassified; unclassified; unclassified	0	0	0	0	0	0	0	0	0	0	0	0	0	0.0240712	0.199553	0.0251271	0.0391094	0.0468613	0.00356541	0.0148369	0.00593792	0.00189564	0.00240605	0	0.00167774	0.0134338	0.010347	0.00456374	0.0056841	0.005028	0	0	0	0	0	0	0	0	0	0	0.00500582	0	0.00931125	0.0050786	0.0379153	0.0162136
94		New.ReferenceOTU3101	k__Fungi; p__unidentified; c__unidentified; o__unidentified; f__unidentified; g__unidentified; s__unidentified	0	0	0	0	0	0	0	0	0	0	4.73656e-05	0	0	0	0	0	0	0	0	0	0	0	0	0	0	0	0	0	0	0	0	0.217857	0.0124437	0	0	0	0	0	0	0	0	0	0	0	0	0
95		New.ReferenceOTU3106	k__Fungi; p__Basidiomycota; c__Agaricomycetes; o__Agaricales; f__Tricholomataceae; g__Calyptella; s__Calyptella_capula	0	0	0	0	0	0.00824858	0	0	0	0	0	0	0.0356645	0	0	0	0	0	0	0	0	0	0	0	0	0	0	0	0	0	0	0	0	0	0	0	0	0	0	0	0	0	0	0	0	0
96		New.ReferenceOTU3105	k__Fungi; p__Ascomycota; c__Dothideomycetes; o__Pleosporales; unclassified; unclassified; unclassified	0.00485082	0	0	0	0.000506015	0.00838762	0	0	0.000578872	0.00675972	0.0283408	0	0.0310371	0.000145238	0.00017193	0.000214019	0.000182603	0.000173133	0.00518551	0.000177316	0.000167983	0.000213507	0.0375877	0.000164799	0.000174846	0.000185135	0.000173271	0.0488871	0.000145234	0.000145995	0	0	0	0	0	0	0	0	0	0	0	0	0.0141393	0.165337	0	0
97		New.ReferenceOTU3104	k__Fungi; p__Ascomycota; c__Dothideomycetes; o__Pleosporales; f__Pleosporaceae; g__Alternaria; unclassified	0	0	0	0	2.71105e-05	0.0213088	0	0	0	0.00108432	0	0	0.114726	0	0	0	0	0	0	0	0	0	0	0	0	0	0	0	0	0	0	0	0	0	0	0	0	0	0	0	0	0	0	0	0	0
98		New.ReferenceOTU1899	k__Fungi; p__Ascomycota; c__Sordariomycetes; o__Hypocreales; f__Nectriaceae; g__Fusarium; s__Fusarium_oxysporum	0.0010887	0.0885857	0.0190311	0.00808049	0.000661128	0.00264347	0.000965326	0.0677234	0.0008929	0.0017258	0.000909847	0.0655788	0.00150557	0.0840671	0.00356554	0.00443842	0.00378689	0.0050495	0.0254459	0.0084646	0.0034837	0.00554917	0.00457828	0.0052473	0.00362603	0.00383941	0.00918194	0.00303063	0.00301192	0.00302771	0	0	0	0	0	0	0	0	0	0	0.011124	0.19471	0	0	0	0
99		New.ReferenceOTU1897	k__Fungi; p__Ascomycota; c__Saccharomycetes; o__Saccharomycetales; f__Saccharomycetales_fam_Incertae_sedis; g__Diutina; s__Diutina_rugosa	0.0162549	0.016245	0.0161526	0.0162299	0.0158987	0.0168078	0.0161628	0.0161077	0.0196551	0.0155571	0.114662	0.016189	0.0133414	0	0.00300773	0	0	0	0	0	0.603384	0	0	0	0	0	0	0	0.0165864	0	0.000414006	0.000210307	0.000203844	0.000215452	0.000242432	0.000190874	0.000190126	0.000193122	0.000220292	0.000192699	0	0	0	0	0	0
100		New.ReferenceOTU1890	k__Fungi; p__Ascomycota; c__Dothideomycetes; o__Pleosporales; f__Didymosphaeriaceae; unclassified; unclassified	0	0	0	0	0	0	0	0	0	0	0	0	0	0.0351809	0.0702129	0	0	0	0	0	0	0	0	0	0	0	0	0.102062	0.000631566	0	0	0	0	0	0	0	0	0	0	0	0	0	0	0	0	0
101		New.ReferenceOTU3327	k__Fungi; p__Ascomycota; c__Leotiomycetes; o__Helotiales; f__Hyaloscyphaceae; g__Cistella; s__Cistella_albidolutea	0	0	0	0	0	0.0391807	0	0	0	9.03602e-05	0	0	0.422755	0	0	0	0	0	0	0	0	0	0	0	0	0	0	0	0	0	0	0	0	0	0	0	0	0	0	0	0	0	0	0	0	0
102		New.ReferenceOTU3325	k__Fungi; p__Ascomycota; c__Eurotiomycetes; o__Eurotiales; f__Aspergillaceae; g__Aspergillus; s__Aspergillus_purpureus	0	0	0	0	0	0	0	0	0	0	0	0	0	0	0	0	0	0	0	0	0	0	0	0	0	0	0	0	0	0	0	0	0	0	0	0	0	0	0	0	0	0	0	0	0	0
103		New.ReferenceOTU3324	k__Fungi; p__Ascomycota; c__Dothideomycetes; o__Pleosporales; f__Massarinaceae; unclassified; unclassified	0.00275118	0	0	0	0.000271105	0.00893596	0	0	0.000315411	0.00289153	0.0119361	0	0.00357612	0	0	0	0	0	0	0	0	0	0	0	0	0	0	0	0	0	0	0	0	0	0	0	0	0	0	0	0	0	0	0	0	0
104		New.ReferenceOTU2554	k__Fungi; unclassified; unclassified; unclassified; unclassified; unclassified; unclassified	0	0	0	0	0	0	0	0	0.0406881	0	4.73656e-05	0	0	0	0	0	0	0	0	0	0	0	0	0	0	0	0	0	0	0	0	0	0	0	0	0	0	0	0	0	0	0	0	0	0	0
105		New.ReferenceOTU3256	k__Fungi; unclassified; unclassified; unclassified; unclassified; unclassified; unclassified	0	0	0	0	0	0	0	0	0	0	0	0	0	0	0	0	0	0	0	0	0	0	0	0	0	0	0	0	0	0	0	0	0	0	0	0	0	0	0	0	0	0	0	0	0	0
106		New.ReferenceOTU3255	k__Fungi; p__Basidiomycota; c__Agaricomycetes; o__Agaricales; f__Pluteaceae; g__Volvariella; unclassified	4.4883e-05	0.00151935	0.00143609	0.00151905	4.38994e-05	4.64096e-05	0.00147975	0.00114655	4.56594e-05	4.29562e-05	4.60293e-05	0.000838322	3.6838e-05	0.00253018	0	0.000978628	0	0.00166982	0.00144654	0.000896647	0.000234003	0.000284776	0.000154013	0.000501381	0.00100851	0	0.000898011	0	0	0.000343074	0	0	0	0	0	0	0	0	0	0	0.00166861	0.0551149	0.000689723	0.00169287	0.00329698	0
107		New.ReferenceOTU3254	k__Fungi; unclassified; unclassified; unclassified; unclassified; unclassified; unclassified	0.0118851	0	0	0	8.13315e-05	0	0	0	0	0.252557	0	0	0	0	0	0	0	0	0	0	0	0	0	0	0	0	0	0	0	0	0	0	0	0	0	0	0	0	0	0	0	0	0	0	0	0
108		New.ReferenceOTU661	k__Fungi; unclassified; unclassified; unclassified; unclassified; unclassified; unclassified	0.0301529	0	0	0	0	0	0	0	0	0.000271081	0	0	0	0	0	0	0	0	0	0	0	0	0	0	0	0	0	0	0	0	0	0	0	0	0	0	0	0	0	0	0	0	0	0	0	0
109		New.ReferenceOTU666	k__Fungi; unclassified; unclassified; unclassified; unclassified; unclassified; unclassified	0	0	0	0	0	0	0	0	0	0	0	0	0	0	0	0	0	0	0	0	0	0	0	0	0	0	0	0	0	0	0	0.00148539	0.165397	0	0	0	0	0	0	0	0	0	0	0	0	0
110		New.ReferenceOTU1275	k__Fungi; unclassified; unclassified; unclassified; unclassified; unclassified; unclassified	0	0	0	0	0	0	0	0	0	0	0	0	0	0	0	0	0	0	0	0	0	0	0	0	0	0	0	0	0	0	0.0534547	0	0	0	0	0	0	0	0	0	0	0	0	0	0	0
111		New.ReferenceOTU2778	k__Fungi; unclassified; unclassified; unclassified; unclassified; unclassified; unclassified	0	0	0	0	0	0	0	0	0	0	0	0	0	0.00987535	0.181075	0.0216783	0.0433759	0.0164426	0.0385064	0.0107905	0.00103268	0.00379128	0	0.00206195	0.00268439	0.0144672	0.00359896	0.0286271	0.00315783	0.0366326	0	0	0	0	0	0	0	0	0	0	0.00166861	0	0.00275889	0.0112858	0.0362668	0.0135113
112		New.ReferenceOTU1070	k__Fungi; unclassified; unclassified; unclassified; unclassified; unclassified; unclassified	0	0	0	0	0	0	0	0	0	0	0	0	0	0	0	0	0	0	0	0	0	0	0	0	0	0	0	0	0	0	0	0	0	0	0	3.58907	0	0	3.65444	0.000477431	0	0	0	0	0	0
113		New.ReferenceOTU1076	k__Fungi; unclassified; unclassified; unclassified; unclassified; unclassified; unclassified	0	0	0	0	0	0	0	0	0	0	0	0	0	0	0	0	0	0	0	0	0	0	0	0	0	0	0	0	0	0	0	0	0	0	0	0	0	0	0	0.363205	0	0	0	0	0	0
114		New.ReferenceOTU1675	k__Fungi; p__Basidiomycota; c__Agaricomycetes; o__Agaricales; f__Lyophyllaceae; g__Termitomyces; unclassified	0.00437664	0.00437396	0.00434909	0.00436989	0.00428073	0.00452551	0.00435182	0.0379917	0.00445236	0.00418876	0.00448842	0.00435889	0.00359216	0.0147749	0	0.0264652	0	0.014775	0.0414849	0.0199418	0	0.0256434	0.0191943	0.00115595	0.0116375	0.0282506	0.00305812	0	0.00949632	0.00395526	0	0	0	0	0	0	0	0	0	0	0.0294787	0	0	0.0457074	0	0.0162136
115		New.ReferenceOTU1674	k__Fungi; p__Basidiomycota; c__Ustilaginomycetes; o__Ustilaginales; f__Ustilaginaceae; g__Pseudozyma; unclassified	0	0	0	0	0	0	0	0	0	0	0	0	0	0	0	0	0	0	0	0	0	0.000315939	0	0	0.160056	0	0	0	0	0	0	0.266545	0	0	0	0	0	0	0	0	0	0	0	0	0	0
116		New.ReferenceOTU803	k__Fungi; p__Ascomycota; c__Saccharomycetes; o__Saccharomycetales; f__Phaffomycetaceae; g__Cyberlindnera; s__Cyberlindnera_rhodanensis	0	0	0	0	0	0	0	0	0	0	0	0	0	0	0	0	0	0	0	0	0	0	0	0	0	0	0	0	0	0	0	0	0	0	0	0.900203	0	0	0	0	0	0	0	0	0	0
117		New.ReferenceOTU595	k__Fungi; p__Ascomycota; c__Dothideomycetes; o__Capnodiales; f__Mycosphaerellaceae; g__Septoria; s__Septoria_cretae	0	0	0	0	0	0	0	0	0	0	0	0	0	0	0	0	0	0	0	0	0	0	0	0	0	0	0	0	0	0	0	0	0	0	0	0	0	0	0	0	0	0	0	0	0	0
118		New.ReferenceOTU590	k__Fungi; unclassified; unclassified; unclassified; unclassified; unclassified; unclassified	0	0	0	0	0	0	0	0	0	0	0	0	0	0.0240712	0.109939	0.0216783	0.0369762	0.0707031	0.0153313	0.0125889	0.0087778	0.00284346	0.00592259	0.00103098	0.00436213	0.0139505	0.0269922	0.000829771	0.0056841	0.000359142	0	0	0	0	0	0	0	0	0	0	0.00278101	0	0.00793181	0.00733576	0.0346183	0.0135113
119		New.ReferenceOTU592	k__Fungi; p__Ascomycota; c__Sordariomycetes; o__Hypocreales; f__Nectriaceae; g__Fusarium; unclassified	0.00315199	0.0030674	0.00304996	0.00306455	0.00300202	0.112177	0.0325029	0.00304149	0.00401131	0.00293752	0.00478517	0.00866154	0.151429	0	0.0239264	0	0	0	0.175537	0	0	0	0.0163956	0.0959847	0.000801551	0.015112	0	0	0.0101668	0	0	0	0	0	0	0	0	0	0	0	0.00222481	0	0.0144842	0	0	0
120		New.ReferenceOTU593	k__Fungi; unclassified; unclassified; unclassified; unclassified; unclassified; unclassified	0	0	0	0	0	0	0	0	0	0	0	0	0	0	0	0	0	0	0	0	0	0	0	0	0	0	0	0	0	0	0.00823354	0.0703085	0.00570336	0	0.00188543	0	0	0	0	0	0	0	0	0	0	0
121		New.ReferenceOTU598	k__Fungi; unclassified; unclassified; unclassified; unclassified; unclassified; unclassified	0	0	0	0	0	0	0	0	0	0	0	0	0	0	0	0	0	0	0	0	0	0	0	0	0	0	0	0	0	0	0	0	0	0	0	0	0	0	2.35821	0.000358073	0	0	0	0	0	0
122		New.ReferenceOTU1414	k__Fungi; unclassified; unclassified; unclassified; unclassified; unclassified; unclassified	0	0	0	0	0	0	0	0	0	0	0	0	0	0	0	0	0	0	0	0	0	0	0	0	0	0	0	0	0	0	0.00012667	0.203994	0	0	0.00188543	0	0	0	0	0	0	0	0	0	0	0
123		New.ReferenceOTU469	k__Fungi; p__Ascomycota; c__Dothideomycetes; o__Pleosporales; f__Pleosporaceae; g__Curvularia; unclassified	0	0	0	0	0	0	0.000656764	0	0	0	0	0.137964	0	0	0	0	0	0	0	0	0	0	0	0	0	0	0	0	0	0	0	0	0	0	0.413537	0	0	0	0	0	0	0	0	0	0	0
124		New.ReferenceOTU2775	k__Fungi; p__Basidiomycota; c__Agaricomycetes; o__Polyporales; unclassified; unclassified; unclassified	0	0	0	0	0	0	0	0	0	0	0	0	0	0	0	0	0	0	0	0	0	0	0	0	0	0	0	0	0	0	0	0.000165043	0	0.000243309	0	0	0	0	0	0	0	0	0	0	0	0
125		New.ReferenceOTU2774	k__Fungi; p__Ascomycota; c__Dothideomycetes; o__Capnodiales; unclassified; unclassified; unclassified	0	0	0	0	0	0	0	0	0	0	0	0	0	0	0	0	0	0	0	0	0	0	0	0	0	0	0	0	0	0	0	0	0	0	0	0.00325309	0	0.0435039	0.00192735	0.00572917	0	0	0	0	0	0
126		New.ReferenceOTU1963	k__Fungi; unclassified; unclassified; unclassified; unclassified; unclassified; unclassified	0	0	0	0	0	0	0	0	0	0	0	0	0	0	0	0	0	0	0	0	0	0	0	0	0	0	0	0	0	0	0	0	0	0	0	0	0	0	0	0.293381	0	0	0	0	0	0
127		New.ReferenceOTU3050	k__Fungi; p__Basidiomycota; c__Malasseziomycetes; o__Malasseziales; f__Malasseziaceae; g__Malassezia; unclassified	0.201592	0.225965	0.332507	0.203458	0.197174	0.208449	0.273489	0.259272	0.20508	0.192938	0.206741	0.201068	0.169301	0.221907	0.380572	0.277584	0.141589	1.15894	0.259269	1.53302	0.0453737	0.015757	0.178384	0.291211	0	1.14011	1.24697	0.192584	0.0930786	0	0.0469761	0.271711	0.116744	0.463674	0.0507329	0.0399434	0.0397869	0.040414	0.0460996	0.0403254	0.100362	0	0.0576735	0.393002	0.351531	0.013277
128		New.ReferenceOTU3053	k__Fungi; unclassified; unclassified; unclassified; unclassified; unclassified; unclassified	0	0	0	0	0	0	0	0	0	0	0	0	0	0	0	0	0	0	0	0	0	0	0	0	0	0	0	0	0	0	0.00101336	0.00214557	0.204975	0.0689782	0.00439933	0	0	0	0	0	0	0	0	0	0	0
129		New.ReferenceOTU3055	k__Fungi; p__Basidiomycota; c__Agaricomycetes; o__Polyporales; f__Polyporaceae; g__Lentinus; s__Lentinus_squarrosulus	0	0	0	0	0	0	0	0	0	0	0	0	0	0	0	0	0	0	0	0	0	0	0	0	0	0	0	0	0	0	0	0	0	0	0	0	0.000134354	0	0	0	0	0	0	0	0	0
130		New.ReferenceOTU2517	k__Fungi; unclassified; unclassified; unclassified; unclassified; unclassified; unclassified	0.0970064	0	0	0	5.4221e-05	0	0	0	0	9.03602e-05	0	0	0	0	0	0	0	0	0	0	0	0	0	0	0	0	0	0	0	0	0.00012667	0	0	0	0	0	0	0	0	0	0	0	0	0	0	0
131		New.ReferenceOTU2515	k__Fungi; p__Ascomycota; c__Saccharomycetes; o__Saccharomycetales; unclassified; unclassified; unclassified	0	0	0	0	0	0	0	0	0	0	0	0	0	0	0	0	0	0	0	0	0	0	0	0	0	0	0	0	0	0	0.00177338	0.0122132	0.0632554	0	0	0	0	0	0	0	0	0	0	0	0	0
132		New.ReferenceOTU119	k__Fungi; p__Ascomycota; c__Saccharomycetes; o__Saccharomycetales; f__Saccharomycetales_fam_Incertae_sedis; g__Candida; s__Candida_tropicalis	0.0034167	0.0034146	0.00339519	0.00341143	0.00334182	0.00353291	0.00339732	0.00338576	0.00347581	0.00390083	0.00350396	0.00340284	0.00280428	0.00272684	0.0466608	0.00794381	0.00419348	0.024528	0	0.00449078	0.000836053	0.000735706	0.00188325	0	0.00049704	0.00157277	0.0116265	0	0	0.000727165	0	0	0	0	0	0	0	0	0	0	0.00278101	0	0.00206917	0.00225716	0.00824246	0.00630528
133		New.ReferenceOTU110	k__Fungi; p__Ascomycota; c__Saccharomycetes; o__Saccharomycetales; f__Metschnikowiaceae; g__Kodamaea; s__Kodamaea_ohmeri	0.000554309	0.000553968	0.000550819	0.000553454	0.000542161	0.00251058	0.000551165	0.0465715	0.000563898	0.000976211	0.000568466	0.00055206	0.000795475	0	0.0017797	0	0	0	0	0	0	0.011593	0	0	0	0	0	0.015325	0.0116387	0	0.362702	0	0	0.124601	0.000632104	0	0	0	0	0	0.0741418	0.0145489	0.01393	0.0144991	0.0147427	0.089291
134		New.ReferenceOTU113	k__Fungi; unclassified; unclassified; unclassified; unclassified; unclassified; unclassified	0.00253108	0	0	0	1.31727	0	0	0.00529568	0.164566	0.00153613	0.00175253	0.000169489	0	0	0	0	0	0	0	0	0	0	0	0	0	0	0	0	0	0	0.00796557	0.00816185	0.00740422	0.00782589	0.00980141	0.00693311	0.00690595	0.0070148	0.00800167	0.00699942	0	0	0.157029	0	0	0
135		New.ReferenceOTU114	k__Fungi; unclassified; unclassified; unclassified; unclassified; unclassified; unclassified	0	0	0	0	0	0	0	0	0	0	0	0	0	0	0	0	0	0	0	0	0	0	0	0	0	0	0	0	0	0	0	0	0	0	0	0	0	0	0	0	0	0	0	0	0	0
136		New.ReferenceOTU115	k__Fungi; p__Ascomycota; c__Pezizomycotina_cls_Incertae_sedis; o__Pezizomycotina_ord_Incertae_sedis; f__Pezizomycotina_fam_Incertae_sedis; g__Ciliophora; s__unidentified	0	0	0	0	0	0.000687381	0	0	0	9.03602e-05	4.73656e-05	0	0.0959753	0	0	0	0	0	0	0	0	0	0	0	0	0	0	0	0	0	0	0	0	0	0	0	0	0	0	0	0	0	0	0	0	0
137		New.ReferenceOTU116	k__Fungi; p__Basidiomycota; c__Agaricomycetes; unclassified; unclassified; unclassified; unclassified	0	0	0	0	0	0	0	0	0	0	0	0	0	0	0	0	0	0	0	0	0	0	0	0	0	0	0	0	0	0	0	0	0	1.06046	0	0	0	0	0	0	0	0	0	0	0	0
138		New.ReferenceOTU1096	k__Fungi; p__Ascomycota; c__Dothideomycetes; o__Pleosporales; f__Pleosporaceae; g__Alternaria; unclassified	0.00313634	0	0	0	0.00458167	0.00824858	0	0	0.000867382	0.00813243	0.0626173	0	0.0164308	0	0	0	0	0	0	0	0	0	0	0	0	0	0	0	0	0	0	0	0	0	0	0	0	0	0	0	0	0	0	0	0	0
139		New.ReferenceOTU1095	k__Fungi; unclassified; unclassified; unclassified; unclassified; unclassified; unclassified	0.00448695	0.00448419	0.00465753	0.00448003	0.00438861	0.00463956	0.0044615	0.00444631	0.00456457	0.00429433	0.00460155	0.00446875	0.00368269	0.00895503	0.0419723	0.0058657	0.0337229	0.0152659	0.00366207	0.00297102	0.00420567	0	0.00105859	0	0	0.0043234	0.0128995	0.00217965	0.00520774	0.00122104	0	0	0	0	0	0	0	0	0	0	0.00834303	0	0.0106907	0.00395002	0.0115394	0.0342286
140		New.ReferenceOTU1094	k__Fungi; p__Ascomycota; c__Saccharomycetes; o__Saccharomycetales; unclassified; unclassified; unclassified	0	0	0	0	0	0	0	0	0	0	0	0	0	0	0	0	0	0	0	0	0	0	0	0	0	0	0	0	0	0	0.00012667	0.000330087	0.0649837	0	0	0	0	0	0	0	0	0	0	0	0	0
141		New.ReferenceOTU1093	k__Fungi; p__Basidiomycota; c__Malasseziomycetes; o__Malasseziales; f__Malasseziaceae; g__Malassezia; s__Malassezia_restricta	0	0	0	0	0	0	0	0	0	0	0	0	0	0.00246884	0.00277156	0.000985377	0.000711081	0.0279524	0.00927006	0.0170849	0	0	0	0	0	0.0186007	0.0530847	0	0	0	0.00169649	0.00166898	0.00161769	0.00324744	0.00192392	0.00151476	0.00150882	0.0015326	0.00174822	0.00152924	0	0	0	0.00436907	0	0
142		New.ReferenceOTU281	k__Fungi; p__Basidiomycota; c__Agaricomycetes; o__Agaricales; f__Entolomataceae; g__Clitopilus; unclassified	0.00298188	0.110853	0.00296311	0.00297728	0.00291653	0.00308331	0.00296497	0.0031677	0.00303347	0.00285388	0.00305804	0.00296979	0.0024474	0.0556725	0	0.041483	0.0262595	0	0.0337206	0	0	0.0338901	0	0	0.0161916	0.00394523	0	0.00551709	0	0	0	0	0	0	0	0	0	0	0	0	0.0506144	0	0.0179328	0.00790005	0.0131879	0.0171143
143		New.ReferenceOTU846	k__Fungi; p__Ascomycota; c__Saccharomycetes; o__Saccharomycetales; f__Trichomonascaceae; g__Trichomonascus; s__Trichomonascus_ciferrii	0	0	0	0	0	0	0	0	0	0	0	0	0	0	0	0	0	0	0	0	0	0	0	0	0	0	0	0	0	0	0	0	0	0	0	0	0	0	0	0	0	0	0	0	0	0
144		New.ReferenceOTU1542	k__Fungi; p__Ascomycota; c__Eurotiomycetes; o__Eurotiales; f__Aspergillaceae; g__Aspergillus; unclassified	0.00141605	0.000646226	0.000642553	0.000645626	0.000632452	0.000668617	0.000642956	0.000640768	0.00065781	0.000618865	0.000663138	0.000644001	0.00053072	0	0	0	0	0.000407455	0	0	0	0	0	0	0	0	0.0204673	0	0	0	0.336286	0.32931	0.641876	2.07328	0	0	0	0	0	0	0.165543	0.168584	0.161412	0.168007	0.196226	0.167608
145		New.ReferenceOTU849	k__Fungi; p__Ascomycota; c__Sordariomycetes; unclassified; unclassified; unclassified; unclassified	0	0	0	0	0	0	0	0	0	0	0	0	0	0	0	0	0	0.0180868	0.0238882	0.0278754	0	0.0101101	0.0470105	0	0	0.0175673	0.0593828	0.0809027	0	0	0	0	0	0	0	0	0	0	0	0	0.0294787	0	0.0220711	0.0756147	0.0280244	0
146		New.ReferenceOTU2683	k__Fungi; p__Basidiomycota; c__Agaricomycetes; o__Cantharellales; f__Ceratobasidiaceae; unclassified; unclassified	0	0	0	0	0	0	0	0	0	0	0	0	0	0	0	0	0	0	0	0	0	0	0	0	0	0	0	0	0	0	0	0	0	0	0	0	0	0	0	0.122461	0	0	0	0	0	0
147		New.ReferenceOTU2688	k__Fungi; unclassified; unclassified; unclassified; unclassified; unclassified; unclassified	0.225211	0	0	0	8.13315e-05	0	0	0	0	0.0061445	0	0	0	0	0	0	0	0	0	0	0	0	0	0	0	0	0	0	0	0	0	0	0	0	0.00125695	0	0	0	0	0	0	0	0	0	0	0
148		New.ReferenceOTU939	k__Fungi; unclassified; unclassified; unclassified; unclassified; unclassified; unclassified	0	0	0	0	0	0	0	0	0	0	0	0	0	0	0	0	0	0	0	0	0	0	0	0	0	0	0	0	0	0	0	0	0	0	0	0	0.000671772	0	0	0	0	0	0	0	0	0
149		New.ReferenceOTU932	k__Fungi; unclassified; unclassified; unclassified; unclassified; unclassified; unclassified	0	0	0	0	0	0	0	0	0	0	0	0	0	0	0	0	0	0	0	0	0	0	0	0	0	0	0	0	0	0	0	0	0	0	0	0	0	0	2.31493	0.000954861	0	0	0	0	0	0
150		New.ReferenceOTU936	k__Fungi; unclassified; unclassified; unclassified; unclassified; unclassified; unclassified	0	0	0	0	0	0	0	0	0	0	0	0	0	0	0	0	0	0	0	0	0	0	0	0	0	0	0	0	0	0	0	0	0	0	0	0	0	0	0	0.179156	0	0	0	0	0	0
151		New.ReferenceOTU934	k__Fungi; p__Basidiomycota; c__Malasseziomycetes; o__Malasseziales; f__Malasseziaceae; g__Malassezia; s__Malassezia_dermatis	0	0	0	0	0	0	0	0	0	0	0	0	0	0	0	0	0	0	0	0	0	0	0	0	0	0	0	0	0	0	0.298434	0.000165043	0.000518487	0	0	0	0	0	0	0	0	0	0	0	0	0
152		New.ReferenceOTU1386	k__Fungi; p__Ascomycota; c__Saccharomycetes; o__Saccharomycetales; f__Metschnikowiaceae; g__Clavispora; s__Clavispora_lusitaniae	0.00797732	0.00871864	0.00788896	0.0279144	0.00912669	1.21952	0.00789391	0.00786704	0.00846135	0.00785028	0.00976084	0.00790674	0.049602	0.0239136	0.085283	0.0352386	0.0300658	0.0538571	0.0262	0.0598932	0.0839526	0.0351542	0.039694	0.0271344	0.13669	0.0828313	0.0285293	0.0240615	0.023913	0.0240384	0.00458624	0.0077785	0.00511935	0.00186565	0.00360552	0.00132258	0.0013174	0.00133817	0.00152643	0.00133523	0.000986738	0	0	0.0150794	0	0
153		New.ReferenceOTU2333	k__Fungi; p__Ascomycota; c__Eurotiomycetes; o__Chaetothyriales; f__Herpotrichiellaceae; g__Cladophialophora; s__Cladophialophora_boppii	0	0	0	0	0	0	0	0	0	0	0	0	0	0	0	0	0	0	0	0	0	0	0	0	0	0	0	0	0	0	0.141364	0	0.104907	0	0	0	0	0	0	0	0	0	0	0	0	0
154		New.ReferenceOTU1497	k__Fungi; p__Ascomycota; c__Eurotiomycetes; o__Eurotiales; f__Aspergillaceae; g__Aspergillus; unclassified	0	0	0	0	0	0	0	0	0	0	0	0	0	0	0	0	0	0	0	0	0	0	0	0	0	0	0	0	0	0	0	0	0	0	0	0	0	0	0	0	0	0	0	0	0	0
155		New.ReferenceOTU2021	k__Fungi; p__unidentified; c__unidentified; o__unidentified; f__unidentified; g__unidentified; s__unidentified	0.0106453	0.0102617	0.0102033	0.0172693	0.0873846	0.0106172	0.0102097	0.010175	0.0105808	0.010137	0.0245788	0.0102263	0.00842751	0	0	0	0	0	0	0	0	0	0.515425	0	0	0	0	0	0	0	0	0.000660175	0.000172829	0.000243309	0.000628476	0	0	0	0	0	0	0	0	0	0	0
156		New.ReferenceOTU686	k__Fungi; p__unidentified; c__unidentified; o__unidentified; f__unidentified; g__unidentified; s__unidentified	0.00550235	0	0	0	0.000243995	0	0	0	7.88529e-05	2.27265	0.000142097	0	0	0	0	0	0	0	0	0	0	0	0	0	0	0	0	0	0	0	0.177464	0.00049513	0.788446	0	0.0534204	0	0	0	0	0	0	0	0	0	0	0
157		New.ReferenceOTU2029	k__Fungi; p__Ascomycota; c__Leotiomycetes; o__Helotiales; f__Helotiales_fam_Incertae_sedis; unclassified; unclassified	0.00192582	0	0	0	0.000189774	0	0	0	0.00118279	0.00298189	0.0360452	0	9.66516e-05	0	0	0	0	0	0	0	0	0	0	0	0	0	0	0	0	0	0	0	0	0	0	0	0	0	0	0	0	0	0	0	0	0
158		New.ReferenceOTU3002	k__Fungi; unclassified; unclassified; unclassified; unclassified; unclassified; unclassified	0.00385165	0	0	0	0.00252128	0	0	0	0.00197132	0.00993963	0.0110835	0	0.0300587	0	0	0	0	0	0	0	0	0	0	0	0	0	0	0	0	0	0	0	0	0	0	0	0	0	0	0	0	0	0	0	0	0
159		New.ReferenceOTU3007	k__Fungi; p__Mortierellomycota; unclassified; unclassified; unclassified; unclassified; unclassified	0.0686912	0.944175	0.273257	0.579119	0.0671858	0.0710276	0.385806	0.554421	0.0698795	0.0657424	0.0704456	0.401957	0.0563787	0.256094	0.141265	0.0691327	0	0	0.667673	0.154093	0	0.477614	0.462973	0.709655	0.26601	0.085004	0.178372	0.634939	0.60961	0.307559	0	0	0	0	0	0	0	0	0	0	0.624615	1.93119	0.106562	0.92487	0.370911	0.396332
160		New.ReferenceOTU3005	k__Fungi; p__Ascomycota; c__Dothideomycetes; o__Pleosporales; f__Pleosporaceae; g__Curvularia; s__Curvularia_hawaiiensis	0	0	0	0	0	0	0	0	0	0	0	0	0	0	0	0	0	0	0	0	0	0	0	0	0	0	0	0	0	0	0	0	0	0	0	0	0	1.95353	0.000350428	0.000238715	0	0	0	0	0	0
161		New.ReferenceOTU3134	k__Fungi; p__Ascomycota; c__Dothideomycetes; o__Pleosporales; f__Lentitheciaceae; g__Darksidea; s__Darksidea_epsilon	0	0	0	0	0	0.0116855	0	0	0	0	0	0	0.227132	0	0	0	0	0	0	0	0	0	0	0	0	0	0	0	0	0	0	0	0	0	0	0	0	0	0	0	0	0	0	0	0	0
162		New.ReferenceOTU3135	k__Fungi; unclassified; unclassified; unclassified; unclassified; unclassified; unclassified	0	0	0	0	0	0	0	0	0.000157706	0	0.0238723	0	0	0	0	0	0	0	0	0	0	0	0	0	0	0	0	0	0	0	0	0	0	0	0	0	0	0	0	0	0	0	0	0	0	0
163		New.ReferenceOTU3133	k__Fungi; p__Ascomycota; c__Leotiomycetes; o__Erysiphales; f__Erysiphaceae; g__Blumeria; s__unidentified	0.0312678	0.0312486	0.0310709	0.0312195	0.0309115	0.0323313	0.0310904	0.0309846	0.0319454	0.0299255	0.0335443	0.031141	0.0258308	0.11755	0.0285538	0.0117695	0.00705248	0.183576	0.0474182	0.154403	0	0.00539819	0	0	0.146962	0.167522	0.0480299	0.0817105	0.0127231	0	0.0613673	0.0608948	0.0585166	0.0618491	0.0695942	0.0547934	0.0545787	0.055439	0.0632384	0.0553174	0	0	0	0.0341594	0	0
164		New.ReferenceOTU3485	k__Fungi; unclassified; unclassified; unclassified; unclassified; unclassified; unclassified	0.00104545	0	0	0	0.628204	0	0	0	0	0.00117468	0	0	0	0	0	0	0	0	0	0	0	0	0	0	0	0	0	0	0	0	0	0	0	0	0	0	0	0	0	0	0	0	0	0	0	0
165		New.ReferenceOTU3313	k__Fungi; p__Basidiomycota; unclassified; unclassified; unclassified; unclassified; unclassified	0	0	0	0	0	0	0	0	0	0	0	0	0	0	0	0	0	0	0	0	0	0	0	0	0	0	0	0	0	0	0	0	0	0	0	0	0	0	0	0	0	0	0	0	0	0
166		New.ReferenceOTU3311	k__Fungi; unclassified; unclassified; unclassified; unclassified; unclassified; unclassified	5.50235e-05	0	0	0	0	0.00206214	0	0	0	0	0	0	0.041367	0	0	0	0	0	0	0	0	0	0	0	0	0	0	0	0	0	0	0	0	0	0	0	0	0	0	0	0	0	0	0	0	0
167		New.ReferenceOTU1934	k__Fungi; unclassified; unclassified; unclassified; unclassified; unclassified; unclassified	11.6908	0	0	0	0.00656074	0	0	0	0	1.12661	0	0	0	0	0	0	0	0	0	0	0	0	0	0	0	0	0	0	0	0	0	0	0	0	0	0	0	0	0	0	0	0	0	0	0	0
168		New.ReferenceOTU1935	k__Fungi; p__Ascomycota; c__Dothideomycetes; o__Pleosporales; f__Pleosporaceae; g__Curvularia; unclassified	0	0	0	0	0	0	0	0	0	0	0	0	0	0	0	0	0	0	0	0	0	0	0	0	0	0	0	0	0	0	0	0	0	0	0	0	0	0	0	0	0	0	0	0	0	0
169		New.ReferenceOTU3262	k__Fungi; p__Ascomycota; c__Saccharomycetes; o__Saccharomycetales; f__Saccharomycetales_fam_Incertae_sedis; g__Candida; s__Candida_parapsilosis	0	0	0	0	0	0	0	0	0	0	0	0	0	0	0	0	0	0	0	0	0	0	0	0	0	0	0	0	0	0	0	0	0	0	0	1.15864	0	1.20721	0.000175214	0.000238715	0	0	0	0	0	0
170		New.ReferenceOTU3263	k__Fungi; unclassified; unclassified; unclassified; unclassified; unclassified; unclassified	0	0	0	0	0	0	0	0	0	0	0	0	0	0	0	0	0	0	0	0	0	0	0	0	0	0	0	0	0	0	0	0	0	0	0	0	0.0799409	0	0	0	0	0	0	0	0	0
171		New.ReferenceOTU3266	k__Fungi; p__Ascomycota; c__Eurotiomycetes; o__Eurotiales; f__Aspergillaceae; g__Xeromyces; s__Xeromyces_bisporus	0.00323886	0.00169733	0.00168768	0.00169575	0.00166115	0.00175614	0.00168874	0.00168299	0.0407962	0.00162547	0.00270618	0.00169149	0.00139395	0.0192025	0	0.0262486	0	0.0132676	0	0.0141359	0	0	0	0	0	0.0359261	0	0.011803	0	0	0.000253339	0	0.000345658	0	0	0	0	0	0	0	0	0	0	0	0	0
172		New.ReferenceOTU3150	k__Fungi; p__Ascomycota; unclassified; unclassified; unclassified; unclassified; unclassified	5.50235e-05	0	0	0	0.119639	0	0	0	0	0	0	0	0	0	0	0	0	0	0	0	0	0	0	0	0	0	0	0	0	0	0	0	0	0	0	0	0	0	0	0	0	0	0	0	0	0
173		New.ReferenceOTU2957	k__Fungi; p__Basidiomycota; c__Tremellomycetes; o__Filobasidiales; f__Filobasidiaceae; g__Filobasidium; s__unidentified	0	0	0	0	0	0	0	0	0	0	0	0	0	0	0	0	0	0	0	0	0	0	0	0	0	0	0	0	0	0	0	0	0	0	0	0	0	0	0	1.02552	0	0	0	0	0	0
174		New.ReferenceOTU1799	k__Fungi; p__Ascomycota; c__Dothideomycetes; o__Pleosporales; f__Pleosporaceae; g__Exserohilum; unclassified	0	0	0	0	0	0	0	0	0	0	0	0	0	0	0	0	0	0	0	0	0	0	0	0	0	0	0	0	0	0	0	0	0	0	0	0	0.000403063	0	0	0	0	0	0	0	0	0
175		New.ReferenceOTU615	k__Fungi; p__Ascomycota; c__Eurotiomycetes; o__Eurotiales; f__Aspergillaceae; g__Aspergillus; unclassified	0	0	0	0	0	0	0	0	0	0	0	0	0	0	0	0	0	0	0	0	0	0	0	0	0	0	0	0	0	0	0	0	0	0	0	0.00108436	0	0.000109032	0.000175214	10.0077	0	0	0	0	0	0
176		New.ReferenceOTU614	k__Fungi; p__Basidiomycota; c__Agaricomycetes; o__Agaricales; f__Agaricaceae; g__Leucoagaricus; s__Leucoagaricus_meleagris	0.00107778	0.00107712	0.001071	0.00107612	0.00105416	0.00111444	0.00107167	0.00106802	0.00109642	0.00103151	0.00110531	0.0467041	0.000884594	0.0481508	0	0.0200899	0	0	0	0	0	0	0	0	0	0	0	0	0.0151688	0	0	0	0	0	0	0	0	0	0	0	0.0283663	0	0	0.0203144	0	0
177		New.ReferenceOTU1240	k__Fungi; unclassified; unclassified; unclassified; unclassified; unclassified; unclassified	0	0	0	0	0	0	0	0	0	0	0	0	0	0	0	0	0	0	0	0	0	0	0	0	0	0	0	0	0	0	0	0	0	0	0	0	0	0	0	0.360221	0	0	0	0	0	0
178		New.ReferenceOTU1793	k__Fungi; p__Ascomycota; c__Sordariomycetes; o__Hypocreales; f__Nectriaceae; unclassified; unclassified	0	0	0	0	0	0	0	0	0	0	0	0	0	0	0	0	0	0	0	0	0	0	0	0	0	0	0	0	0	0	0	0	0	0	0	0	0	0	0	1.65967	0	0	0	0	0	0
179		New.ReferenceOTU1794	k__Fungi; unclassified; unclassified; unclassified; unclassified; unclassified; unclassified	0	0	0	0	0	0	0	0	0	0	0	0	0	0	0	0	0	0	0	0	0	0	0	0	0	0	0	0	0	0	0	0	0	0	0	0	0.125621	0	0	0	0	0	0	0	0	0
180		New.ReferenceOTU1427	k__Fungi; p__Ascomycota; c__Sordariomycetes; o__Hypocreales; f__Hypocreales_fam_Incertae_sedis; g__Fusariella; s__unidentified	0	0	0	0	0	0	0	0	0	0	0	0	0	0	0	0	0	0	0	0	0	0	0	0	0	0	0	0	0	0	0	0	0	0	0	0	0	0	0	0.5574	0	0	0	0	0	0
181		New.ReferenceOTU1428	k__Fungi; unclassified; unclassified; unclassified; unclassified; unclassified; unclassified	0	0	0	0	0	0	0	0	0	0	0	0	0	0.000617209	0	0.0482835	0	0.0468613	0.258849	0.0584484	0.00025817	0.0606605	0.180084	0.120109	0.0224817	0.0377181	0.169151	0.202049	0.000631566	0.413373	0	0	0	0	0	0	0	0	0	0	0	0	0	0.0186215	0	0
182		New.ReferenceOTU1429	k__Fungi; unclassified; unclassified; unclassified; unclassified; unclassified; unclassified	0	0	0	0	0	0	0	0	0	0	0	0	0	0	0	0	0	0	0	0	0	0	0	0	0	0	0	0	0	0	0	0	0	0	0	0	0.113261	0	0	0	0	0	0	0	0	0
183		New.ReferenceOTU1331	k__Fungi; p__Ascomycota; c__Saccharomycetes; o__Saccharomycetales; f__Saccharomycetaceae; g__Saccharomyces; s__unidentified	1.24488e-05	1.24411e-05	1.23704e-05	1.24296e-05	1.21759e-05	1.28722e-05	1.23781e-05	1.2336e-05	1.26641e-05	1.19143e-05	0.00129484	1.23983e-05	1.02174e-05	4.13948e-06	4.90024e-06	6.09985e-06	5.20443e-06	4.93453e-06	4.53526e-06	5.05374e-06	4.78776e-06	6.08525e-06	5.38925e-06	4.697e-06	4.98336e-06	5.27662e-06	0.000873645	4.16509e-06	4.13937e-06	4.16108e-06	0.0258627	0.00272371	0	0.0292975	0	0	0	0	0	0	0.00239956	0.00244364	0.00233968	0.00243527	0.00247619	0.0024295
184		New.ReferenceOTU1338	k__Fungi; unclassified; unclassified; unclassified; unclassified; unclassified; unclassified	0	0	0	0	0	0	0	0	0	0	0	0	0	0	0	0	0	0	0	0	0	0	0	0	0	0	0	0	0	0	0.00240673	0.0371348	0.00604901	0.000364964	0.011941	0.000180728	0	0.000109032	0.00105128	0.000238715	0	0	0	0	0	0
185		New.ReferenceOTU2838	k__Fungi; unclassified; unclassified; unclassified; unclassified; unclassified; unclassified	0.000385164	0	0	0	0.0018164	0	0	0	0	0.000813243	0	0	0.0529652	0	0	0	0	0	0	0	0	0	0	0	0	0	0	0	0	0	0	0	0	0	0	0	0	0	0	0	0	0	0	0	0	0
186		New.ReferenceOTU2839	k__Fungi; p__Ascomycota; c__Eurotiomycetes; o__Eurotiales; f__Aspergillaceae; g__Aspergillus; unclassified	0.0176979	0.017687	0.0175865	0.0253632	0.01731	0.0182998	0.0175975	0.0175376	0.0180041	0.0169381	0.0181499	0.0176261	0.0145257	0	0.00879656	0.00158876	0.0195606	0.0600041	0.25323	0.0638009	0.00431869	0	0.0539241	0.00234604	0	0.0611205	0.0311986	0	0	0	0	0	0	0	0	0	0	0	0	0	0.0155737	0.0665429	0	0	0.0989095	18.6195
187		New.ReferenceOTU2836	k__Fungi; unclassified; unclassified; unclassified; unclassified; unclassified; unclassified	0.00143061	0	0	0	2.71105e-05	0	0	0	0	0.3637	0	0	0	0	0	0	0	0	0	0	0	0	0	0	0	0	0	0	0	0	0	0	0	0	0	0	0	0	0	0	0	0	0	0	0	0
188		New.ReferenceOTU2523	k__Fungi; p__Ascomycota; c__Dothideomycetes; o__Pleosporales; f__Sporormiaceae; g__unidentified; s__unidentified	0.000990423	0	0	0	0.000108442	0.00481167	0	0	0.000394265	0.00451802	0.000615753	0	0.0331516	0	0	0	0	0	0	0	0	0	0	0	0	0	0	0	0	0	0	0	0	0	0	0	0	0	0	0	0	0	0	0	0	0
189		New.ReferenceOTU2832	k__Fungi; unclassified; unclassified; unclassified; unclassified; unclassified; unclassified	0.0756834	0.0754341	0.0750053	0.075364	0.185741	0.2109	0.0752138	0.270341	4.27482	0.07324	0.102356	0.0751743	0.0706495	0.0328545	0	0.0028062	0	0.0171744	0	0.0638903	1.98892	0	0	0	0	0.145191	0	0	2.87866	0.174561	0.278515	0.555156	16.8083	0.54736	0.344128	0.110841	0.110407	0.112147	0.127925	0.111901	0	0	19.1489	0	0	0.107898
190		New.ReferenceOTU438	k__Fungi; p__Ascomycota; c__Saccharomycetes; o__Saccharomycetales; unclassified; unclassified; unclassified	0	0	0	0	0	0	0	0	0	0	0	0	0	0	0	0	0	0	0	0	0	0	0	0	0	0	0	0	0	0	0	0.0612312	0	0	0	0	0	0	0	0	0	0	0	0	0	0
191		New.ReferenceOTU126	k__Fungi; unclassified; unclassified; unclassified; unclassified; unclassified; unclassified	0	0	0	0	0	0	0	0	0	0	0	0	0	0	0	0	0	0	0	0	0	0	0	0	0	0	0	0	0	0	0	0	0	0	0	0	0	0	0	0	0	0	0	0	0	0
192		New.ReferenceOTU120	k__Fungi; unclassified; unclassified; unclassified; unclassified; unclassified; unclassified	0.0030872	0.0030853	0.00306777	0.00308244	0.00301954	0.0608064	0.00306969	0.00305924	0.00314061	0.00311755	0.00316605	0.00307468	0.00296938	0.0252951	0	0	0	0.00114012	0.00931216	0	0.0177559	0.0763209	0.0324614	0	0.00355999	0.0166026	0.0181221	0	0	0	0	0	0	0	0	0	0	0	0	0	0.011124	0.0227114	0	0	0.00494548	0
193		New.ReferenceOTU123	k__Fungi; unclassified; unclassified; unclassified; unclassified; unclassified; unclassified	6.67181e-05	6.66772e-05	6.62982e-05	6.66152e-05	6.5256e-05	0.00304869	6.63397e-05	0.00814325	6.78723e-05	6.3854e-05	6.84221e-05	6.64476e-05	0.000543561	8.31028e-05	9.83755e-05	0.000122459	0.000104482	9.9064e-05	9.10483e-05	0.000101457	9.61175e-05	0.00903206	0.000108193	9.42954e-05	0.000100044	0.000105932	9.9143e-05	8.36168e-05	8.31006e-05	8.35364e-05	0.207337	2.0791	0	0	0	0	0	0	0	0	0.10983	0.111848	0.10842	0.111465	0.113338	0.1112
194		New.ReferenceOTU1485	k__Fungi; p__Ascomycota; c__Sordariomycetes; o__Diaporthales; unclassified; unclassified; unclassified	0	0	0	0	0	0	0	0	0	0	0	0	0	0.0178991	0.0683652	0	0	0.0624818	0	0.070138	0	0	0.000370161	0	0	0.101787	0.141709	0.000414886	0	0	0	0	0	0	0	0	0	0	0	0	0	0	0.00724208	0	0	0
195		New.ReferenceOTU2238	k__Fungi; unclassified; unclassified; unclassified; unclassified; unclassified; unclassified	0	0	0	0	0	0	0	0	0	0	0	0	0	0	0	0	0	0	0	0	0	0	0	0	0	0	0	0	0	0	0	0.00610661	0.0665392	0	0	0	0	0	0	0	0	0	0	0	0	0
196		New.ReferenceOTU1211	k__Fungi; unclassified; unclassified; unclassified; unclassified; unclassified; unclassified	0.00693296	0	0	0	0	0	0	0	0	0.0224094	0	0	0	0	0	0	0	0	0	0	0	0	0	0	0	0	0	0	0	0	0	0	0.00293809	0	0	0	0	0	0	0	0	0	0	0	0	0
197		New.ReferenceOTU1210	k__Fungi; p__Basidiomycota; c__Tremellomycetes; o__Cystofilobasidiales; f__Mrakiaceae; g__Mrakia; s__unidentified	0	0	0	0	0	0	0	0	0	0	0	0	0	0	0	0	0	0	0	0	0	0	0	0	0	0	0	0	0	0	0	0	0	0	0	0	0	0	0.943177	0.000119358	0	0	0	0	0	0
198		New.ReferenceOTU122	k__Fungi; unclassified; unclassified; unclassified; unclassified; unclassified; unclassified	0	0	0	0	0	0	0	0	0	0	0	0	0	0	0	0	0	0	0	0	0	0	0	0	0	0	0	0	0	0	0	0	0	0	0	0	0.228134	0	0	0	0	0	0	0	0	0
199		New.ReferenceOTU2785	k__Fungi; p__Ascomycota; c__Saccharomycetes; o__Saccharomycetales; unclassified; unclassified; unclassified	0	0	0	0	0.0235048	0	0	0	0	0	0	0	0	0	0	0	0	0	0	0	0	0	0	0	0	0	0	0	0	0	0	0	0	0	0	0	0	0	0	0	0	0	0	0	0	0
200		New.ReferenceOTU540	k__Fungi; p__Ascomycota; c__Saccharomycetes; o__Saccharomycetales; f__Phaffomycetaceae; g__Wickerhamomyces; s__Wickerhamomyces_anomalus	0	0	0	0	0	0	0	0	0	0	0	0	0	0	0	0	0	0	0	0	0	0	0	0	0	0	0	0	0	0	0	0	0	0	0	0	0	0.0184265	0	0	0	0	0	0	0	0
201		New.ReferenceOTU549	k__Fungi; unclassified; unclassified; unclassified; unclassified; unclassified; unclassified	0	0	0	0	0	0	0	0	0	0	0	0	0	0	0	0	0	0	0	0	0	0	0	0	0	0	0	0	0	0	0	0	0	2.79356	0	0	0	0	0	0	0	0	0	0	0	0
202		New.ReferenceOTU1740	k__Fungi; p__Ascomycota; c__Saccharomycetes; o__Saccharomycetales; f__Saccharomycetaceae; g__Zygosaccharomyces; s__Zygosaccharomyces_rouxii	0.0216709	0.0216576	0.0215345	0.0216375	0.0213857	0.022408	0.021548	0.0214747	0.0220458	0.0207406	0.0222244	0.021583	0.0177866	0	0	0	0	0	0	0	0	0	0.722452	0	0	0	0	0	0	0	0	0	0	0	0	0	0	0	0	0	0	0	0	0	0	0
203		New.ReferenceOTU947	k__Fungi; p__unidentified; c__unidentified; o__unidentified; f__unidentified; g__unidentified; s__unidentified	0.0856716	0	0	0	2.71105e-05	0	0	0	0	0	0	0	0	0	0	0	0	0	0	0	0	0	0	0	0	0	0	0	0	0	0	0	0	0	0	0	0	0	0	0	0	0	0	0	0	0
204		New.ReferenceOTU946	k__Fungi; p__Basidiomycota; c__Agaricomycetes; o__Agaricales; f__Marasmiaceae; g__Marasmius; s__Marasmius_haematocephalus	0.141382	1.36406	1.32993	0.635355	0.138283	0.14619	1.79788	1.18199	0.143828	0.135312	0.144993	1.55094	0.11604	0.807778	0.693931	0.304304	0.339041	0.379556	1.55691	0.676478	0.0679734	0.0483705	0.977547	0.42495	0.925451	0.361588	0.357089	1.27292	0.384727	0.809678	0	0	0	0	0	0	0	0	0	0	0.965011	0.217422	0.234506	0.555825	0.956125	0.599902
205		New.ReferenceOTU945	k__Fungi; unclassified; unclassified; unclassified; unclassified; unclassified; unclassified	0	0	0	0	0	0	0	0	0	0	0	0	0	0	0	0	0	0	0	0	0	0	0	0	0	0	0	0	0	0	0	0	0	0	0	0	0	0	0	0	0	0	0	0	0	0
206		New.ReferenceOTU944	k__Fungi; p__Basidiomycota; c__Agaricomycetes; o__Agaricales; f__Agaricaceae; g__Leucoagaricus; unclassified	0.00731537	0.166403	0.0716805	0.00730409	0.00715505	0.00756419	0.0599902	0.350898	0.00744193	0.00700133	0.00750221	0.0072857	0.00600414	0.0123917	0.0313627	0.0637175	0	0.00731867	0	0.0291033	0.010807	0.255438	0.0159683	0.221566	0	0	0	0	0.0300496	0.068529	0	0	0	0	0	0	0	0	0	0	0.0767559	0	0.00379347	0.021443	0.105503	0.0135113
207		New.ReferenceOTU306	k__Fungi; unclassified; unclassified; unclassified; unclassified; unclassified; unclassified	0	0	0	0	0	0	0	0	0	0	0	0	0	0	0	0	0	0	0	0	0	0	0	0	0	0	0	0	0	0	0	0	0	0	0	0	0.00107484	0	0	0	0	0	0	0	0	0
208		New.ReferenceOTU801	k__Fungi; p__Ascomycota; c__Saccharomycetes; o__Saccharomycetales; f__Phaffomycetaceae; g__Starmera; s__Starmera_stellimalicola	0	0	0	0	0	0	0	0	0	0	0	0	0	0	0	0	0	0	0	0	0	0	0	0	0	0	0	0	0	0	0	0	0	0	0	0	0	0	0	0	0	0	0	0	0	0
209		New.ReferenceOTU2235	k__Fungi; p__Ascomycota; c__Dothideomycetes; o__Capnodiales; f__Cladosporiaceae; g__Cladosporium; unclassified	0.0210298	0.0208608	0.0265815	0.141031	0.0204931	0.028412	0.0272795	0.0206846	0.0213467	0.0203623	0.0218773	0.035942	0.0209727	0.065379	0.00925561	0.0194434	0.0161037	0.16034	0.142891	0.130481	0.00578362	0.0233869	0.039058	0.0765103	0.000846558	0.180943	0.053381	0.0496356	0.0127393	0	0	2.77669	2.66682	1.03333	1.32446	0	0	0	0	0	0.274801	0.268315	0.270053	0.658367	0.314707	0.30248
210		New.ReferenceOTU3120	k__Fungi; p__Basidiomycota; c__Malasseziomycetes; o__Malasseziales; f__Malasseziaceae; g__Malassezia; s__Malassezia_globosa	0	0	0	0	0	0	0	0	0	0	0	0	0	0	0	0	0	0	0	0	0	0	0	0	0	0	0	0	0	0	0	0	0	0	0	0.00253018	0.000940481	0	0.0145428	0.0070421	0	0	0	0	0	0
211		New.ReferenceOTU3125	k__Fungi; p__Ascomycota; c__Dothideomycetes; o__Pleosporales; f__Corynesporascaceae; g__Corynespora; s__Corynespora_cassiicola	0	0	0	0	0	0	0	0	0	0	0	0	0	0	0	0	0	0	0	0	0	0	0	0	0	0	0	0	0	0	0	0	0	0	0	2.4259	0	0	0	0	0	0	0	0	0	0
212		New.ReferenceOTU3490	k__Fungi; p__Ascomycota; c__Saccharomycetes; o__Saccharomycetales; f__Saccharomycetales_fam_Incertae_sedis; g__Candida; unclassified	0	0	0	0	0	0	0	0	0	0	0	0	0	0	0	0	0	0	0	0	0	0	0	0	0	0	0	0	0	0	0.0216605	0.0305331	0.0425159	0.00145986	0.0439933	0	0	0	0	0	0	0	0	0	0	0
213		New.ReferenceOTU3305	k__Fungi; unclassified; unclassified; unclassified; unclassified; unclassified; unclassified	0	0	0	0	0	0	0	0	0	0	0	0	0	0	0	0	0	0	0	0	0	0	0	0	0	0	0	0	0	0	0.000886689	0.350883	0.000345658	0	0	0	0	0	0	0	0	0	0	0	0	0
214		New.ReferenceOTU3306	k__Fungi; p__unidentified; c__unidentified; o__unidentified; f__unidentified; g__unidentified; s__unidentified	0	0	0	0	0	0	0	0	0	0	0	0	0.0579911	0	0	0	0	0	0	0	0	0	0	0	0	0	0	0	0	0	0	0	0	0	0	0	0	0	0	0	0	0	0	0	0	0
215		New.ReferenceOTU1924	k__Fungi; unclassified; unclassified; unclassified; unclassified; unclassified; unclassified	0	0	0	0	0	0	0	0	0	0	0	0	0	0	0	0	0	0	0	0	0	0	0	0	0	0	0	0	0	0	0	0	0	0	0	0	0	0	0	0	0	0	0	0	0	0
216		New.ReferenceOTU3275	k__Fungi; p__Ascomycota; c__Saccharomycetes; o__Saccharomycetales; f__Saccharomycetaceae; g__Kazachstania; s__Kazachstania_aerobia	0	0	0	0	0.000216884	0	0	0	0.0498351	0	0.203104	0	0	0	0	0	0	0	0	0	0	0	0	0	0	0	0	0	0	0	0	0	0	0	0	0	0	0	0	0	0	0	0	0	0	0
217		New.ReferenceOTU814	k__Fungi; p__Ascomycota; c__Dothideomycetes; o__Capnodiales; f__Mycosphaerellaceae; g__Nothopassalora; s__Nothopassalora_personata	0	0	0	0	0	0	0	0	0	0	0	0	0	0	0	0.000492688	0	0	0.0777259	0.00359682	0	0	0	0.0365996	0	0.0206674	0	0	0	0	0	0	0	0	0	0	0	0	0	0	0	0	0	0.0490931	0	0
218		New.ReferenceOTU607	k__Fungi; p__Basidiomycota; c__Agaricomycetes; o__Agaricales; f__Pluteaceae; g__Volvariella; unclassified	0.00433286	0.00506939	0.00599587	0.00639556	0.00423791	0.00448024	0.00790555	0.00767764	0.00440782	0.00414686	0.00444353	0.00737879	0.00355622	0.015755	0.00469805	0.00459894	0.00571367	0.0191381	0.0152349	0.0178747	0.00900605	0.00165534	0.0112903	0.00684193	0.00921114	0.0103642	0.0066178	0.0180913	0.01133	0.00200122	0	0	0	0	0	0	0	0	0	0	0.0278101	0.000867952	0.00413833	0.0462717	0.0230789	0.0135113
219		New.ReferenceOTU601	k__Fungi; p__Ascomycota; c__Eurotiomycetes; o__Eurotiales; f__Aspergillaceae; g__Aspergillus; s__Aspergillus_japonicus	0	0	0	0	0	0	0	0	0	0	0	0	0	0	0	0	0	0	0	0	0	0	0	0	0.00301993	0	0	0.00373397	0.0258942	0.139347	0	0	0	0	0	0	0	0	0	0	0	0	0	0	0	0
220		New.ReferenceOTU1782	k__Fungi; p__Ascomycota; c__Eurotiomycetes; o__Eurotiales; f__Aspergillaceae; g__Aspergillus; unclassified	0	0	0	0	0	0	0	0	0	0	0	0	0	0	0	0	0	0	0	0	0	0	0	0	0	0	0	0	0	0	0	0	0	0	0	0.000180728	0	0	0	0.294933	0	0	0	0	0	0
221		New.ReferenceOTU1781	k__Fungi; p__Ascomycota; c__Sordariomycetes; o__Hypocreales; f__Nectriaceae; unclassified; unclassified	0	0	0	0	0	0	0	0	0	0	0	0	0	0	0	0	0	0	0	0	0	0	0	0	0	0	0	0	0	0	0	0	0	0	0	1.11958	0	0	0	1.42565	0.13761	0.140416	0.134175	0.139658	0.142004	0.139326
222		New.ReferenceOTU1780	k__Fungi; p__Ascomycota; c__Pezizomycotina_cls_Incertae_sedis; o__Pezizomycotina_ord_Incertae_sedis; f__Pezizomycotina_fam_Incertae_sedis; g__Ciliophora; s__unidentified	0.00599756	0	0	0	0.000731984	0.0130602	0	0	0.00110394	0.0103914	0.0358558	0	0.0325717	0	0	0	0	0	0	0	0	0	0	0	0	0	0	0	0	0	0	0	0	0	0	0	0	0	0	0	0	0	0	0	0	0
223		New.ReferenceOTU1256	k__Fungi; p__Ascomycota; c__Saccharomycetes; o__Saccharomycetales; f__Saccharomycetaceae; g__Kluyveromyces; unclassified	0.0251895	0.0143731	0.0141509	0.014071	0.284334	0.0357633	0.0140129	0.0139652	0.110865	0.0290413	0.039094	0.0140356	0.0140498	0.0611852	0.0171549	0	0.0705853	0	0	0.0048091	0.0460824	0.0114789	0.0364299	0.141026	0.109065	0.00305674	0.00841945	0.398029	0.16171	0	0.070012	0.0686793	0.0665687	0.0711294	0.0791706	0.0623331	0.0620889	0.0630676	0.0719402	0.0629293	0	0.896308	0.00230568	0.413942	0.0774889	0
224		New.ReferenceOTU1258	k__Fungi; unclassified; unclassified; unclassified; unclassified; unclassified; unclassified	0.000825353	0	0	0	0.000298215	0	0	0	0	1.86838	0	0	0	0	0	0	0	0	0	0	0	0	0	0	0	0	0	0	0	0	0	0	0	0	0	0	0	0	0	0	0	0	0	0	0	0
225		New.ReferenceOTU1659	k__Fungi; unclassified; unclassified; unclassified; unclassified; unclassified; unclassified	0.00634996	0.00634606	0.00630999	0.00634016	0.0062108	0.00656594	0.00631394	0.00629245	0.00659757	0.00607736	0.00651214	0.0063242	0.00521177	0	0	0.0954707	0	0.0152678	0	0.02073	0	0	0	0	0	0.00150251	0	0	0.013112	0.0648548	0.00994273	0.0100423	0.00948087	0.0100208	0.0112757	0.00887763	0.00884285	0.00898222	0.0102459	0.00896253	0.0766629	0	0	0.100891	0	0.0156377
226		New.ReferenceOTU1651	k__Fungi; unclassified; unclassified; unclassified; unclassified; unclassified; unclassified	0.000355744	0.00031717	0.000315367	0.000316876	0.0602156	0.00032816	0.000315565	0.000314491	0.000377855	0.000303741	0.000325471	0.000316078	0.000260479	0.00164448	0.0019467	0.00242327	0.00206755	0.00196033	0.00180171	0.00399376	0.00190202	0.00241747	0.00214098	0.00186597	0.00197973	0.00209623	0.00196189	0.00165465	0.00164444	0.00165306	0.0016166	0.00254903	0.0990412	0	0	0	0	0	0	0	0.0050913	0.00518483	0.00496425	0.00516707	0.0052539	0.00515482
227		New.ReferenceOTU1432	k__Fungi; p__Ascomycota; c__Saccharomycetes; o__Saccharomycetales; f__Saccharomycetaceae; g__Saccharomyces; s__unidentified	0.00217952	0.00208199	0.00207015	0.00208005	0.00203761	0.00335659	0.00207145	0.0020644	0.00225725	0.00199384	0.00213648	0.00207482	0.00187893	0	0	0	0	0	0	0	0.0629643	0	0	0	0	0	0.000283505	0	0	0	0.0100458	0.00101924	0.00036734	0.00185078	0.000107337	8.45091e-05	8.4178e-05	8.55048e-05	9.7534e-05	8.53173e-05	0.000688504	0	0	0	0	0
228		New.ReferenceOTU1438	k__Fungi; p__Ascomycota; c__Leotiomycetes; o__Helotiales; unclassified; unclassified; unclassified	0	0	0	0	0	0.00206214	0	0	0	0	0	0	0.0332482	0	0	0	0	0	0	0	0	0	0	0	0	0	0	0	0	0	0	0	0	0	0	0	0	0	0	0	0	0	0	0	0	0
229		New.ReferenceOTU734	k__Fungi; p__Basidiomycota; c__Tremellomycetes; o__Tremellales; f__Trimorphomycetaceae; g__Saitozyma; s__Saitozyma_podzolica	0	0	0	0	0	0	0	0	0	0	0	0	0	0	0	0	0	0	0	0	0	0	0	0	0	0	0	0	0	0	0	0	0	0	0	2.41271	0	0	0	0	0	0	0	0	0	0
230		New.ReferenceOTU736	k__Fungi; unclassified; unclassified; unclassified; unclassified; unclassified; unclassified	0.00434686	0	0	0	0.000650652	0.00618643	0	0	0.00149821	0.0266563	0.0296035	0	0.00164308	0	0	0	0	0	0	0	0	0	0	0	0	0	0	0	0	0	0	0	0	0	0	0	0	0	0	0	0	0	0	0	0	0
231		New.ReferenceOTU737	k__Fungi; p__Basidiomycota; c__Agaricomycetes; o__Agaricales; f__Psathyrellaceae; g__Coprinopsis; unclassified	0	0	0	0	0	0	0	0	0	0	0	0	0	0	0	0	0	0	0	0	0	0	0	0	0	0	0	0	0	0	2.62194	0.000660175	0.000691316	0	0	0	0	0	0	0	0	0	0	0	0	0
232		New.ReferenceOTU2654	k__Fungi; p__unidentified; c__unidentified; o__unidentified; f__unidentified; g__unidentified; s__unidentified	0.000382534	0.000382299	0.000380126	0.000381944	0.000374151	0.000395545	0.000380364	0.00037907	0.125075	0.000366112	0.0884405	0.000380983	0.000313967	0.00621933	0.00736232	0.00916466	0.00781935	0.00741384	0.00681396	0.00759295	0.00719333	0.00914273	0.00809703	0.00705697	0.0074872	0.00792781	0.00741975	0.00717281	0.00621916	0.00625177	0	0.044379	0	0	0	0	0	0	0	0	0.0018876	0.00192227	0.00184049	0.00191569	0.00194788	0.00191115
233		New.ReferenceOTU1324	k__Fungi; unclassified; unclassified; unclassified; unclassified; unclassified; unclassified	0	0	0	0	0	0	0	0	0	0	0	0	0	0	0	0	0	0	0	0	0	0	0	0	0	0	0	0	0	0	0	0.167849	0	0	0	0	0	0	0	0	0	0	0	0	0	0
234		New.ReferenceOTU2656	k__Fungi; p__Ascomycota; c__Sordariomycetes; o__Hypocreales; f__Stachybotryaceae; g__Xenomyrothecium; s__Xenomyrothecium_tongaense	0	0	0	0	0	0	0	0	0	0	0	0	0	0	0.56817	0.176382	0.0113773	0.03864	0.0816478	0.0836261	0.0141994	0.298247	0.0194335	0.00206195	0.00167774	0.103854	0.0296914	0.00124466	0.0587357	0	0	0	0	0	0	0	0	0	0	0	0.0255853	0	0.0113804	0.0372431	0.0824246	0.0180151
235		New.ReferenceOTU2657	k__Fungi; p__Basidiomycota; c__Agaricomycetes; o__Agaricales; f__Psathyrellaceae; g__Coprinopsis; unclassified	0.917153	5.90987	4.36896	4.35962	0.897053	0.948349	5.71586	4.21892	0.93302	0.877781	0.940578	5.50492	0.752759	5.46257	2.41581	2.32901	2.73609	3.40556	6.15925	3.39624	1.01378	1.74334	2.69344	3.63409	1.59851	2.48021	3.05696	5.41692	2.91562	3.25764	0	0	0	0	0	0	0	0	0	0	4.54528	5.3758	1.84121	5.65361	4.56797	2.89232
236		New.ReferenceOTU2531	k__Fungi; unclassified; unclassified; unclassified; unclassified; unclassified; unclassified	0	0	0	0	0	0.00137476	0	0	0	0	0	0	0	0	0	0	0	0	0	0	0	0	0	0	0	0	0	0	0	0	0.0505236	0.000813152	0	0	0.0001382	0	0	0	0	0	0.00239756	0.0024416	0.00233773	0.00243324	0.00247413	0.00242747
237		New.ReferenceOTU2535	k__Fungi; p__Basidiomycota; c__Malasseziomycetes; o__Malasseziales; f__Malasseziaceae; g__Malassezia; s__Malassezia_restricta	0	0	0	0	0	0	0	0	0	0	0	0	0	0	0	0	0	0	0	0	0	0	0	0	0	0	0	0	0	0	0	0	0	0	0	0.0580135	0.0333199	0.000436129	0.062201	1.6796	0	0	0	0	0	0
238		New.ReferenceOTU2822	k__Fungi; p__Ascomycota; c__Saccharomycetes; o__Saccharomycetales; f__Saccharomycetaceae; g__Saccharomyces; unclassified	0.184813	0.120696	0.119772	0.208177	0.119106	0.486823	0.119765	0.161379	7.82226	0.139219	14.7108	0.120202	0.343962	0.209184	0.251422	0.313886	0.261557	0.255636	0.22859	0.265687	11.838	0.348119	0.309387	0.237972	0.461322	0.267106	1.02275	0.210094	0.209205	0.21246	0.528847	0.22999	0.137527	0.817571	0.166096	0.117774	0.117312	0.119161	0.135925	0.1189	0	0	0	0	0	0
239		New.ReferenceOTU2820	k__Fungi; p__Basidiomycota; c__Agaricomycetes; o__Agaricales; f__Psathyrellaceae; g__Coprinopsis; unclassified	0.00297955	0.0222653	0.0173532	0.0131904	0.00291425	0.00308089	0.0249486	0.0109074	0.0030311	0.00285164	0.00305565	0.0147516	0.00244548	0.00357793	0.00171757	0.00635577	0.0127101	0.00432456	0.0171747	0.00901648	0.00832217	0.00719139	0.0114197	0.0323366	0.0162172	0.0117714	0.00981385	0.0196147	0.0100961	0.00755819	0	0	0	0	0	0	0	0	0	0	0.0150175	0.0212648	0.00413833	0.0050786	0.0164849	0.00360302
240		New.ReferenceOTU420	k__Fungi; p__Ascomycota; c__Leotiomycetes; o__Thelebolales; f__Pseudeurotiaceae; unclassified; unclassified	0.00211839	0.000821275	0.000816606	0.000820512	0.000955877	0.00239239	0.000817118	0.000814338	0.00198628	0.00534932	0.0361877	0.000818446	0.00338588	0	0	0	0	0.00769439	0.00177768	0.00436051	0.00135836	0	0	0.00934225	0	0	0	0	0.0150714	0.0423735	0	0	0	0	0	0	0	0	0	0	0	0	0.00172431	0.0417574	0	0
241		New.ReferenceOTU138	k__Fungi; unclassified; unclassified; unclassified; unclassified; unclassified; unclassified	0	0	0	0	0	0	0	0	0.169692	0	0.0222618	0	0	0	0	0	0	0	0	0	0	0	0	0	0	0	0	0	0	0	0.00012667	0.0585905	0	0	0	0	0	0	0	0	0	0	0	0	0	0
242		New.ReferenceOTU2659	k__Fungi; p__Ascomycota; c__Dothideomycetes; o__Capnodiales; f__Cladosporiaceae; g__Cladosporium; unclassified	0	0	0	0	0	0	0	0	0	0	0	0	0	0	0	0	0	0	0	0	0	0	0	0	0	0	0	0	0	0	0	0	0	0	0	2.62669	0	31.2555	1.92	3.37818	0	0	0	0	0	0
243		New.ReferenceOTU2228	k__Fungi; unclassified; unclassified; unclassified; unclassified; unclassified; unclassified	0.00330141	0	0	0	0.000379547	0.00962334	0	0	0.0376917	0.0105722	0.0109415	0	0.011115	0	0	0	0	0	0	0	0	0	0	0	0	0	0	0	0	0	0	0	0	0	0	0	0	0	0	0	0	0	0	0	0	0
244		New.ReferenceOTU3076	k__Fungi; p__Basidiomycota; c__Agaricomycetes; o__Agaricales; f__Agaricaceae; g__unidentified; s__unidentified	0.292608	1.1998	1.90417	1.46919	0.286195	0.302561	2.06396	2.31502	0.29767	0.280047	0.300081	1.61215	0.24016	1.09936	0.918205	0.811391	0.796954	0.542988	1.97475	0.66709	0.582296	0.969139	0.694959	2.25512	0.621001	0.638306	0.281656	2.31481	2.22879	2.15228	0	0	0	0	0	0	0	0	0	0	1.07236	0.756564	0.427283	1.70246	1.3122	0.781854
245		New.ReferenceOTU556	k__Fungi; p__Ascomycota; c__Dothideomycetes; o__Pleosporales; unclassified; unclassified; unclassified	0	0	0	0	0	0	0	0	0	0	0	0	0	0.00370325	0.0323349	0.060108	0.0305765	0.0353515	0	0.0553011	0.000516341	0	0	0	0	0.0563188	0.0341901	0.00746794	0	0	0	0	0	0	0	0	0	0	0	0	0.0239167	0	0	0	0.0115394	0
246		New.ReferenceOTU2647	k__Fungi; unclassified; unclassified; unclassified; unclassified; unclassified; unclassified	0	0	0	0	0	0	0	0	0	0	0	0	0	0	0	0	0	0	0	0	0	0	0	0	0	0	0	0	0	0	0	0	0	0	0	0	0	0	0	0	0	0	0	0	0	0
247		New.ReferenceOTU2313	k__Fungi; p__Basidiomycota; c__Malasseziomycetes; o__Malasseziales; f__Malasseziaceae; g__Malassezia; s__unidentified	0	0	0	0	0	0	0	0	0	0	0	0	0	0	0	0	0	0	0	0	0	0	0	0	0.145963	0	0	0	0	0	0	0.00825218	0.00241961	0.000851583	0	0	0	0	0	0	0	0	0	0	0	0
248		New.ReferenceOTU2316	k__Fungi; p__Ascomycota; c__Dothideomycetes; unclassified; unclassified; unclassified; unclassified	0	0	0	0	0	0	0	0	0	0	0	0	0	0	0	0	0	0	0	0	0	0	0	0	0	0	0	0	0	0	4.73403	0.00214557	0.0012098	0	0	0	0	0	0	0	0	0	0	0	0	0
249		New.ReferenceOTU956	k__Fungi; p__Basidiomycota; c__Malasseziomycetes; o__Malasseziales; f__Malasseziaceae; g__Malassezia; s__Malassezia_globosa	0.00691047	0.00690623	0.00686697	0.00689981	0.00675903	0.00834179	0.00687128	0.00684789	0.00703002	0.00661382	0.00708697	0.00688245	0.00567181	0.00901659	0	0.000968087	0.0208972	0.0160586	0.00375284	0.0353563	0	0.0552037	0	0.00392975	0	0.0424104	0.0555941	0	0	0	0.00194457	0.00217406	0.00185424	0.00195984	0.00220526	0.00173626	0.00172946	0.00175672	0.00200386	0.00175287	0	0	0	0.00474368	0.00714887	0
250		New.ReferenceOTU2797	k__Fungi; p__Ascomycota; c__Saccharomycetes; o__Saccharomycetales; unclassified; unclassified; unclassified	0	0	0	0	0	0	0	0	0	0	0	0	0	0	0	0	0	0	0	0	0	0	0	0	0	0	0	0	0	0	0	0.0830169	0	0	0	0	0	0	0	0	0	0	0	0	0	0
251		New.ReferenceOTU2791	k__Fungi; p__Ascomycota; c__Sordariomycetes; o__Hypocreales; f__Nectriaceae; g__Fusarium; s__Fusarium_solani	0.195363	0.193547	0.192082	0.445559	0.195782	0.236858	0.486674	0.191549	0.293452	0.189126	0.237312	0.25027	0.178034	0.206428	0.91219	1.73283	0.12559	0.814034	0.440536	0.637351	0.226816	0.38232	0.364003	0.212395	0.103719	0.830801	0.576218	0.164034	0.276587	0.379987	0.410363	0.403708	0.391301	0.413777	0.465377	0.366404	0.364968	0.370721	0.422876	0.369908	0.0981853	0	0	0.383334	0.0648018	2.92601
252		New.ReferenceOTU2790	k__Fungi; p__Basidiomycota; c__Agaricomycetes; o__Polyporales; f__Fomitopsidaceae; g__Pilatoporus; s__Pilatoporus_bondartsevae	0	0	0	0	0	0	0	0	0	0	0	0	0	0	0	0	0	0	0	0	0	0	0	0	0	0	0	0	0	0	0	2.14821	0.000345658	0	0	0	0	0	0	0	0	0	0	0	0	0
253		New.ReferenceOTU2799	k__Fungi; p__Ascomycota; c__Eurotiomycetes; o__Eurotiales; f__Aspergillaceae; g__Xeromyces; s__Xeromyces_bisporus	0	0	0	0	0	0	0	0	0	0	0	0	0	0	0	0	0	0	0	0	0	0	0	0	0	0	0	0	0	0	0	0	0	0	0	1.48088	0	2.07935	4.16764	9.40944	0	0	0	0	0	0
254		New.ReferenceOTU1406	k__Fungi; unclassified; unclassified; unclassified; unclassified; unclassified; unclassified	0	0	0	0	0	0	0	0	0	0	0	0	0	0	0	0	0	0	0	0	0	0	0	0	0	0	0	0	0	0	0	0	0	0	0	0	0	0.000109032	0	0	0	0	0	0	0	0
255		New.ReferenceOTU3468	k__Fungi; p__Ascomycota; c__Saccharomycetes; o__Saccharomycetales; f__Saccharomycetales_fam_Incertae_sedis; g__Candida; unclassified	0	0	0	0	0	0	0	0	0	0	0	0	0	0	0	0	0	0	0	0	0	0	0	0	0	0	0	0	0	0	0.0306541	0.049183	0.0625641	0.0122871	0.0729032	0	0	0	0	0	0	0	0	0	0	0
256		New.ReferenceOTU3461	k__Fungi; unclassified; unclassified; unclassified; unclassified; unclassified; unclassified	0	0	0	0	0	0	0	0	0.0540931	0	4.73656e-05	0	0	0	0	0	0	0	0	0	0	0	0	0	0	0	0	0	0	0	0	0	0	0	0	0	0	0	0	0	0	0	0	0	0	0
257		New.ReferenceOTU3462	k__Fungi; p__Ascomycota; c__Pezizomycotina_cls_Incertae_sedis; o__Pezizomycotina_ord_Incertae_sedis; f__Pezizomycotina_fam_Incertae_sedis; g__Ciliophora; s__unidentified	0	0	0	0	0	0.00412429	0	0	0.0689963	0	0.00843108	0	0.00115982	0	0	0	0	0	0	0	0	0	0	0	0	0	0	0	0	0	0	0	0	0	0	0	0	0	0	0	0	0	0	0	0	0
258		New.ReferenceOTU3060	k__Fungi; unclassified; unclassified; unclassified; unclassified; unclassified; unclassified	0	0	0	0	0	0	0	0	0	0	0	0	0	0	0	0	0	0	0	0	0	0	0	0	0	0	0	0	0	0	0	0	0	0	0	0	0.185543	0	0	0	0	0	0	0	0	0
259		New.ReferenceOTU3061	k__Fungi; p__Basidiomycota; c__Agaricomycetes; o__Auriculariales; f__Auriculariaceae; g__Auricularia; s__Auricularia_delicata	8.87933	31.8817	30.1145	33.1721	8.68474	9.18134	33.2084	34.3273	9.03294	8.49815	9.10611	33.4253	7.28777	31.6983	26.3686	7.22293	26.7611	32.1668	25.2869	27.5198	12.3908	9.65554	23.8725	34.9814	26.8589	27.9996	32.3456	32.8249	38.8743	35.8851	11.4653	14.1149	10.9325	11.5551	13.002	10.2369	10.1968	10.3575	11.8146	10.3348	25.1423	25.6478	12.5674	24.2076	26.5973	22.699
260		New.ReferenceOTU1916	k__Fungi; p__Basidiomycota; c__Malasseziomycetes; o__Malasseziales; f__Malasseziaceae; g__Malassezia; s__Malassezia_globosa	0	0	0	0	0	0	0	0	0	0	0	0	0	0	0	0	0	0	0	0	0	0	0	0	0	0	0	0	0	0	0	0	0	0	0	0.076267	0.00712078	0.000109032	0.0276838	0.0502496	0	0	0	0	0	0
261		New.ReferenceOTU1917	k__Fungi; unclassified; unclassified; unclassified; unclassified; unclassified; unclassified	0	0	0	0	0	0	0	0	0	0	0	0	0	0	0	0	0	0	0	0	0	0	0	0	0	0	0	0	0	0	0.117043	0.0684931	0.0146905	0	0.00565628	0	0	0	0	0	0	0	0	0	0	0
262		New.ReferenceOTU1914	k__Fungi; p__Basidiomycota; c__Agaricomycetes; o__Agaricales; f__Pluteaceae; g__Volvariella; unclassified	2.07325	9.23301	9.43764	8.91873	2.02782	2.14377	9.29166	7.88915	2.10912	1.98425	2.12621	9.27349	1.70164	7.12489	5.59713	2.96566	1.32151	5.04842	5.16286	7.87371	4.7937	5.6492	7.63417	5.37163	7.82427	7.77192	7.99007	13.3737	10.2494	9.79212	0	0	0	0	0	0	0	0	0	0	10.1746	14.6011	2.85442	9.63072	8.16663	7.4051
263		New.ReferenceOTU3068	k__Fungi; unclassified; unclassified; unclassified; unclassified; unclassified; unclassified	0	0	0	0	0	0	0	0	0	0	0	0	0	0	0	0	0	0	0	0	0	0	0	0	0	0	0	0	0	0	0.102349	0.0429113	0.0178014	0	0.00439933	0	0	0	0	0	0	0	0	0	0	0
264		New.ReferenceOTU1918	k__Fungi; unclassified; unclassified; unclassified; unclassified; unclassified; unclassified	0.00132056	0	0	0	0	0	0	0	0	0.100752	0	0	0	0	0	0	0	0	0	0	0	0	0	0	0	0	0	0	0	0	0	0	0.000172829	0	0	0	0	0	0	0	0	0	0	0	0	0
265		New.ReferenceOTU1500	k__Fungi; p__Ascomycota; c__Eurotiomycetes; o__Chaetothyriales; f__Chaetothyriales_fam_Incertae_sedis; g__Strelitziana; s__Strelitziana_africana	0	0	0	0	0	0	0	0	0	0	0	0	0	0	0	0	0	0	0	0	0	0	0	0	0	0.00103337	0	0.036095	0	0	0	0	0	0	0	0	0	0	0	0	0	0	0.00827667	0	0	0
266		New.ReferenceOTU3208	k__Fungi; unclassified; unclassified; unclassified; unclassified; unclassified; unclassified	0	0	0	0	0	0	0	0	0	0	0	0	0	0	0	0	0	0	0	0	0	0	0	0	0	0	0	0	0	0	0	0	0	0	0	0	0	0	0	0.210905	0	0	0	0	0	0
267		New.ReferenceOTU3206	k__Fungi; p__Ascomycota; c__Dothideomycetes; o__Dothideales; f__Dothideales_fam_Incertae_sedis; g__Hortaea; s__Hortaea_werneckii	0	0	0	0	0	0	0	0	0	0	0	0	0	0	0	0	0	0	0	0	0	0	0	0	0	0	0	0	0	0	6.48106	0.00363096	4.93064	0.000243309	0.578198	0	0	0	0	0	0	0	0	0	0	0
268		New.ReferenceOTU638	k__Fungi; p__Basidiomycota; c__Agaricomycetes; o__Agaricales; f__Schizophyllaceae; g__Schizophyllum; s__Schizophyllum_commune	0.0133792	0.459967	0.0133767	0.10202	0.013086	0.0138342	0.126274	0.0134683	0.0136106	0.0128048	0.0137209	0.0133249	0.010981	0	0.0134592	0.140174	0	0	0.185662	0	0.00236201	0.138214	0.0759792	0	0.216736	0	0	0.106251	0.0618194	0.0554193	0.0121881	0.0117946	0.0117037	0.0120832	0.0135964	0.0107048	0.0106628	0.0108309	0.0123546	0.0108072	0.0566604	0	0.0073568	0.0799229	0	0.0271266
269		New.ReferenceOTU633	k__Fungi; p__Ascomycota; c__Sordariomycetes; o__Glomerellales; f__Plectosphaerellaceae; g__Gibellulopsis; s__Gibellulopsis_chrysanthemi	0	0	0	0	0	0	0	0	0	0	0	0	0	0	0	0	0	0	0	0	0	0	0	0	0	0	0	0	0	0	0	0	0	0	0	0	0	0	1.79226	0.599891	0	0	0	0	0	0
270		New.ReferenceOTU3519	k__Fungi; unclassified; unclassified; unclassified; unclassified; unclassified; unclassified	0	0	0	0	0	0	0	0	0	0	0	0	0	0	0	0	0	0	0	0	0	0	0	0	0	0	0	0	0	0	0	0	0	0	0	0	0	0	0	0	0	0	0	0	0	0
271		New.ReferenceOTU1220	k__Fungi; unclassified; unclassified; unclassified; unclassified; unclassified; unclassified	0	0	0	0	0	0	0	0	0	0	0	0	0	0	0	0	0	0	0	0	0	0	0	0	0	0	0	0	0	0	0	0	0	0	0	0	0.723767	0	0	0	0	0	0	0	0	0
272		New.ReferenceOTU1222	k__Fungi; unclassified; unclassified; unclassified; unclassified; unclassified; unclassified	0	0	0	0	0	0	0	0	0	0	0	0	0	0	0	0	0	0	0	0	0	0	0	0	0	0	0	0	0	0	0	0	0	0	0	0	0	0	0	0	0	0	0	0	0	0
273		New.ReferenceOTU1225	k__Fungi; p__Ascomycota; c__Sordariomycetes; o__Trichosphaeriales; f__Trichosphaeriaceae; g__Nigrospora; s__Nigrospora_oryzae	0	0	0	0	0	0	0	0	0	0	0	0	0	0	0	0	0	0	0	0	0	0	0	0	0	0	0	0	0	0	0	0	0	0	0	0.240187	0	0	0	1.51799	0	0	0	0	0	0
274		New.ReferenceOTU1228	k__Fungi; unclassified; unclassified; unclassified; unclassified; unclassified; unclassified	0.0161187	0.0157582	0.0156686	0.0217672	0.0156298	0.319659	0.0156784	0.0156251	0.0160406	0.0211994	0.016231	0.0157039	0.0134347	0	0	0	0	0.188346	0	0.256718	0.0166695	0	0.0214655	0	0	0.45825	0.130292	0	0	0	0.047121	0.0128416	0	0.00104822	0	0	0	0	0	0	0.00134982	0.00137461	0.015861	0.00136991	0.00139293	0.00136666
275		New.ReferenceOTU1136	k__Fungi; unclassified; unclassified; unclassified; unclassified; unclassified; unclassified	5.50235e-05	0	0	0	0.000704873	0.000687381	0	0	0.0868959	9.03602e-05	0.000899946	0	0.0203935	0	0	0	0	0	0	0	0	0	0	0	0	0	0	0	0	0	0.000567182	0.000557983	0.0121441	0.000571635	0.000643218	0.000506423	0.000504439	0.00051239	0.000584475	0.000511266	0	0	0	0	0	0
276		New.ReferenceOTU1137	k__Fungi; p__Ascomycota; c__Eurotiomycetes; o__Eurotiales; f__Aspergillaceae; g__Penicillium; unclassified	0	0	0	0	0	0	0	0	0	0	0	0	0	0	0	0	0	0	0	0	0	0	0	0	0	0	0	0	0	0	0	0	0	0	0	0	0	0	0.195188	0.000358073	0	0	0	0	0	0
277		New.ReferenceOTU1130	k__Fungi; p__Ascomycota; unclassified; unclassified; unclassified; unclassified; unclassified	0.000990423	0	0	0	0.000135553	0.00206214	0	0	0.000157706	0.00126504	0.000947312	0	0.063307	0	0	0	0	0	0	0	0	0	0	0	0	0	0	0	0	0	0	0	0	0	0	0	0	0	0	0	0	0	0	0	0	0
278		New.ReferenceOTU1131	k__Fungi; p__Ascomycota; unclassified; unclassified; unclassified; unclassified; unclassified	0	0	0	0	0	0	0	0	0	0	0	0	0	0.0178991	0.308567	0.0349809	0.10524	0.130718	0.0124789	0.0211313	0.0149739	0.00663474	0.0105496	0.000515487	0.00570432	0.0372014	0.0134961	0.00788283	0.0138945	0.00969685	0	0	0	0	0	0	0	0	0	0	0.0127927	0	0.0141393	0.0050786	0.0659397	0.0369309
279		New.ReferenceOTU1132	k__Fungi; p__Ascomycota; c__Dothideomycetes; o__Pleosporales; f__Pleosporaceae; g__Cochliobolus; s__Cochliobolus_setariae	0.114317	0.113964	0.455365	0.113858	0.111628	0.117913	0.116015	0.113001	0.116142	0.109604	0.11719	0.113572	0.0935942	0.0417041	2.19156	0	0	0.410509	0.264696	0.330021	0	0.0579332	0	0.0165539	0.0677013	0.341892	0.129369	0.00139693	0	0.195805	0	0	0	0	0	0	0	0	0	0	0.0945544	0	0.0306926	0.0355502	0.0659397	0.0486407
280		New.ReferenceOTU701	k__Fungi; unclassified; unclassified; unclassified; unclassified; unclassified; unclassified	5.50235e-05	0	0	0	0	0.00343691	0	0	0	0.000361441	0	0	0.236894	0	0	0	0	0	0	0	0	0	0	0	0	0	0	0	0	0	0	0	0	0	0	0	0	0	0	0	0	0	0	0	0	0
281		New.ReferenceOTU703	k__Fungi; unclassified; unclassified; unclassified; unclassified; unclassified; unclassified	0.00429183	0	0	0	0.00127419	0	0	0	0	9.75747	0	0	0	0	0	0	0	0	0	0	0	0	0	0	0	0	0	0	0	0	0	0	0	0	0	0	0	0	0	0	0	0	0	0	0	0
282		New.ReferenceOTU702	k__Fungi; p__Basidiomycota; c__Exobasidiomycetes; o__Georgefischeriales; f__Gjaerumiaceae; g__Gjaerumia; s__Gjaerumia_minor	0.00120227	0.00120153	0.00186489	0.0449798	0.00117592	0.00124316	0.00119545	0.00119138	0.00122307	0.00115066	0.00123298	0.00119739	0.00098677	0.00687604	0.00182908	0.00286585	0	0	0.000327803	0	0	0	0.0274166	0	0	0.000869715	0	0	0.0411271	0	0	0	0	0	0	0	0	0	0	0	0.000556202	0	0.00172431	0	0.00164849	0
283		New.ReferenceOTU1351	k__Fungi; p__Ascomycota; unclassified; unclassified; unclassified; unclassified; unclassified	0	0	0	0	0	0	0	0	0	0	0	0	0	0.0111098	0.0582028	0.0172441	0.0149327	0.0147983	0.00320887	0.00134881	0.00129085	0.00347534	0.00240605	0.000515487	0.000335548	0.00206674	0.0044987	0.00165954	0.0018947	0.00107743	0	0	0	0	0	0	0	0	0	0	0.00444962	0	0.00241403	0.00733576	0.0131879	0.0162136
284		New.ReferenceOTU1352	k__Fungi; p__Ascomycota; c__Saccharomycetes; o__Saccharomycetales; f__Saccharomycetales_fam_Incertae_sedis; g__Candida; s__Candida_parapsilosis	0	0	0	0	0	0	0	0	0	0	0	0	0	0	0	0	0	0	0	0	0	0	0	0	0	0	0	0	0	0	0.0150737	0.030203	0.00743165	0.0399027	0.0201112	0	0	0	0	0	0	0	0	0	0	0
285		New.ReferenceOTU1356	k__Fungi; unclassified; unclassified; unclassified; unclassified; unclassified; unclassified	0	0	0	0	1.11619	0	0	0	0	0	0	0	0	0	0	0	0	0	0	0	0	0	0	0	0	0	0	0	0	0	0	0	0	0	0	0	0	0	0	0	0	0	0	0	0	0
286		New.ReferenceOTU2812	k__Fungi; unclassified; unclassified; unclassified; unclassified; unclassified; unclassified	0	0	0	0	0	0	0	0	0	0	0	0	0	0	0	0	0	0	0	0	0	0	0	0	0	0	0	0	0	0	0.0795486	0	0	0	0	0	0	0	0	0	0	0	0	0	0	0
287		New.ReferenceOTU2811	k__Fungi; unclassified; unclassified; unclassified; unclassified; unclassified; unclassified	0	0	0	0	0	0	0	0	0	0	0	0	0	0	0	0	0	0	0	0	0	0	0	0	0	0	0	0	0	0	0.0542147	0.018815	0.00587619	0	0.00188543	0	0	0	0	0	0	0	0	0	0	0
288		New.ReferenceOTU389	k__Fungi; p__Basidiomycota; c__Malasseziomycetes; o__Malasseziales; f__Malasseziaceae; g__Malassezia; s__Malassezia_furfur	0	0	0	0	0	0	0	0	0	0	0	0	0	0	0	0	0	0	0	0	0	0	0	0	0	0	0	0	0	0	0	0	0	0	0	0	0	0	0	0.000238715	0	0	0	0	0	0
289		New.ReferenceOTU145	k__Fungi; p__Ascomycota; c__Sordariomycetes; o__Glomerellales; f__Plectosphaerellaceae; g__Plectosphaerella; s__Plectosphaerella_cucumerina	0	0	0	0	0	0	0	0	0	0	0	0	0	0	0	0	0	0	0	0	0	0	0	0	0	0	0	0	0	0	5.6445e-06	5.55295e-06	5.3823e-06	5.68882e-06	6.4012e-06	5.03984e-06	5.0201e-06	5.09922e-06	5.8166e-06	0.000169434	0	0.00034875	0	0	0	0
290		New.ReferenceOTU415	k__Fungi; p__Ascomycota; c__Sordariomycetes; o__Hypocreales; f__Nectriaceae; g__Gibberella; unclassified	0.00731813	0	0	0	0.00162663	0.00549905	0	0	0.107555	0.0111143	0.0030314	0	0.00222299	0	0	0	0	0	0	0	0	0	0	0	0	0	0	0	0	0	0	0	0	0	0	0	0	0	0	0	0	0	0	0	0	0
291		New.ReferenceOTU148	k__Fungi; unclassified; unclassified; unclassified; unclassified; unclassified; unclassified	0	0	0	0	0	0	0	0	0	0	0	0	0	0	0	0	0	0	0	0	0	0	0	0	0	0	0	0	0	0	0	0	0	0	0	0	0.00120919	0	0	0	0	0	0	0	0	0
292		New.ReferenceOTU2497	k__Fungi; unclassified; unclassified; unclassified; unclassified; unclassified; unclassified	0	0	0	0	0	0	0	0	0	0	0	0	0	0	0	0	0	0	0	0	0	0	0	0	0	0	0	0	0	0	0.133383	0.056775	0.00881428	0	0.00377085	0	0	0	0	0	0	0	0	0	0	0
293		New.ReferenceOTU2250	k__Fungi; unclassified; unclassified; unclassified; unclassified; unclassified; unclassified	0.00715306	0	0	0	0.000650652	0	0	0	0.000551971	0.0189757	0.00312613	0	0	0	0	0	0	0	0	0	0	0	0	0	0	0	0	0	0	0	0	0	0	0	0	0	0	0	0	0	0	0	0	0	0	0
294		New.ReferenceOTU2256	k__Fungi; p__Basidiomycota; c__Agaricomycetes; o__Polyporales; f__Polyporaceae; g__Trametes; unclassified	0	0	0	0	0	0	0	0	0	0	0	0	0	0.0654242	0	0.0251271	0	0.000822128	0	0.00764325	0	0	0.0512674	0	0.00771761	0.00671692	0.0427376	0	0.00694723	0	0	0	0	0	0	0	0	0	0	0	0.0144613	0.000144658	0.00758695	0.0434502	0	0.0162136
295		New.ReferenceOTU2258	k__Fungi; p__unidentified; c__unidentified; o__unidentified; f__unidentified; g__unidentified; s__unidentified	0	0	0	0	0	0	0	0	0.0385591	0	0	0	0	0	0	0	0	0	0	0	0	0	0	0	0	0	0	0	0	0	0	0	0	0	0	0	0	0	0	0	0	0	0	0	0	0
296		New.ReferenceOTU2259	k__Fungi; p__Ascomycota; c__Saccharomycetes; o__Saccharomycetales; unclassified; unclassified; unclassified	0.16801	0.109615	0.108992	0.109514	22.0013	0.11629	0.109061	0.152392	0.11158	0.143541	0.112484	0.109238	0.0908316	0.629137	0.74476	0.930348	0.790993	0.749972	0.689289	0.768091	0.727666	0.924864	0.819083	0.713872	0.757393	0.801965	0.75057	0.633028	0.62912	0.632419	0	0	0	0	0	0	0	0	0	0	0	0.148709	0	0	0	0
297		New.ReferenceOTU890	k__Fungi; unclassified; unclassified; unclassified; unclassified; unclassified; unclassified	0	0	0	0	0	0	0	0	0	0	0	0	0	0	0	0	0	0	0	0	0	0	0	0	0	0	0	0	0	0	0	0	0	0	0	0	0.034126	0	0	0	0	0	0	0	0	0
298		New.ReferenceOTU893	k__Fungi; unclassified; unclassified; unclassified; unclassified; unclassified; unclassified	0.0106746	0	0	0	0.000325326	0.00206214	0	0	7.88529e-05	0.0721075	0.00184726	0	0	0	0	0	0	0	0	0	0	0	0	0	0	0	0	0	0	0	0	0	0	0	0	0	0	0	0	0	0	0	0	0	0	0
299		New.ReferenceOTU569	k__Fungi; p__Ascomycota; c__Eurotiomycetes; o__Eurotiales; f__Aspergillaceae; g__Aspergillus; s__Aspergillus_halophilicus	0	0	0	0	0	0	0	0	0	0	0	0	0	0	0	0	0	0	0	0	0	0	0	0	0	0	0	0	0	0	0	0	0	0	0	0	0	0	0	0	0	0	0	0	0	0
300		New.ReferenceOTU2670	k__Fungi; unclassified; unclassified; unclassified; unclassified; unclassified; unclassified	0.0429734	0	0	0	2.71105e-05	0	0	0	0	0	0	0	0	0	0	0	0	0	0	0	0	0	0	0	0	0	0	0	0	0	0	0	0	0	0	0	0	0	0	0	0	0	0	0	0	0
301		New.ReferenceOTU2671	k__Fungi; p__Ascomycota; c__Saccharomycetes; o__Saccharomycetales; unclassified; unclassified; unclassified	0	0	0	0	0	0	0	0	0	0	0	0	0	0	0	0	0	0	0	0	0	0	0	0	0	0	0	0	0	0	0	0.164218	0	0	0	0	0	0	0	0	0	0	0	0	0	0
302		New.ReferenceOTU2674	k__Fungi; p__Ascomycota; unclassified; unclassified; unclassified; unclassified; unclassified	0	0	0	0	0	0	0	0	0	0	0	0	0	0	0	0	0	0	0	0	0	0	0	0	0	0	0	0	0	0	0	0	0	0	0	0	0	0	0	0	0	0	0	0	0	0
303		New.ReferenceOTU964	k__Fungi; p__Ascomycota; c__Saccharomycetes; o__Saccharomycetales; f__Saccharomycetaceae; g__Kazachstania; s__Kazachstania_unispora	0	0	0	0	0	0	0	0	0.0843727	0	0.00492602	0	0	0	0	0	0	0	0	0	0	0	0	0	0	0	0	0	0	0	0	0	0	0	0	0	0	0	0	0	0	0	0	0	0	0
304		New.ReferenceOTU519	k__Fungi; p__Ascomycota; c__Saccharomycetes; o__Saccharomycetales; f__Saccharomycetales_fam_Incertae_sedis; g__Candida; unclassified	0	0	0	0	0	0	0	0	0	0	0	0	0	0	0	0	0	0	0	0	0	0	0	0	0	0	0	0	0	0	0	0	0	0	0	0.00939783	0.018944	0.00359806	0	0.00740017	0	0	0	0	0	0
305		New.ReferenceOTU517	k__Fungi; unclassified; unclassified; unclassified; unclassified; unclassified; unclassified	5.50235e-05	0	0	0	0	0	0	0	0	0	0.0813267	0	0	0	0	0	0	0	0	0	0	0	0	0	0	0	0	0	0	0	0	0	0	0	0	0	0	0	0	0	0	0	0	0	0	0
306		New.ReferenceOTU2906	k__Fungi; p__Basidiomycota; c__Agaricomycetes; o__Agaricales; unclassified; unclassified; unclassified	0.630717	4.04128	5.66852	6.53579	0.616894	0.652169	5.02186	5.41541	0.641628	0.603641	0.646825	4.79449	0.517665	5.96562	2.60869	1.03657	2.34599	1.3802	4.3382	1.67322	1.02056	1.6561	1.86004	2.37673	2.02743	1.14444	2.70423	3.59622	3.69537	4.18261	0	0	0	0	0	0	0	0	0	0	3.10083	5.03976	1.02631	2.81072	4.11793	2.29512
307		New.ReferenceOTU2078	k__Fungi; p__Ascomycota; c__Saccharomycetes; o__Saccharomycetales; f__Saccharomycetaceae; g__Kazachstania; s__Kazachstania_humilis	0	0	0	0	0	0	0	0	0	0	0	0	0	0	0	0	0	0	0	0	0	0	0	0	0	0	0	0	0	0	0	0	0	0	0	0	0	0	0.00402992	0	0	0	0	0	0	0
308		New.ReferenceOTU2071	k__Fungi; p__Ascomycota; c__Leotiomycetes; o__Erysiphales; f__Erysiphaceae; g__Blumeria; s__unidentified	0	0	0	0	0	0	0	0	0	0	0	0	0	0	0	0	0	0	0	0	0	0	0	0	0	0	0	0	0	0	0.0604215	0.0140287	0	0.00109489	0	0	0	0	0	0	0	0	0	0	0	0
309		New.ReferenceOTU2072	k__Fungi; p__Ascomycota; c__Eurotiomycetes; o__Eurotiales; f__Aspergillaceae; g__Aspergillus; unclassified	0	0	0	0	0	0	0	0	0	0	0	0	0	0	0	0	0	0	0	0	0	0	0	0	0	0	0	0	0	0.00574628	0	0	0	0	0	0	0	0	0	0	0	0	0	0	0	0
310		New.ReferenceOTU2076	k__Fungi; p__Ascomycota; c__Saccharomycetes; o__Saccharomycetales; f__Saccharomycetales_fam_Incertae_sedis; g__Candida; s__Candida_albicans	0.135275	0.0016928	0.00176623	0.00169123	0.00187342	0.00175146	0.00168424	0.00873331	0.00172315	0.00168679	0.0019092	0.00168697	0.00139023	0.00556455	0.000550615	0	0.000113514	0.000365708	0	0	0.113822	0	0	0.000781521	0	0.00156163	0	0.00199337	0.00240921	0	0.178943	0.166727	0.0479464	0.00688035	0.0033866	0	0	0	0	0	0.0634402	0.0173269	0.0172439	0.0172675	0.0175577	0.0172266
311		New.ReferenceOTU2077	k__Fungi; unclassified; unclassified; unclassified; unclassified; unclassified; unclassified	0	0	0	0	0	0	0	0	0.035405	0	0	0	0	0	0	0	0	0	0	0	0	0	0	0	0	0	0	0	0	0	0	0.0131073	0.00100915	0	0	0	0	0	0	0	0.000384996	0.000392069	0.000375389	0.000390726	0.000397291	0.0003898
312		New.ReferenceOTU2106	k__Fungi; unclassified; unclassified; unclassified; unclassified; unclassified; unclassified	0	0	0	0	0	0	0	0	0.000315411	0	0.0966732	0	0	0	0	0	0	0	0	0	0	0	0	0	0	0	0	0	0	0	0	0	0	0	0	0	0	0	0	0	0	0	0	0	0	0
313		New.ReferenceOTU2102	k__Fungi; p__Basidiomycota; c__Malasseziomycetes; o__Malasseziales; f__Malasseziaceae; g__Malassezia; s__Malassezia_globosa	0.00695674	0.00866936	0.00743641	0.00694601	0.00680428	0.00719336	0.110857	0.00689374	0.00707709	0.0066581	0.00713442	0.0170196	0.00570979	0.00382986	0.000399756	0	0	0.0121107	0.00368479	0.0288193	0	0.0163259	0.0460005	0.029006	0	0.00518832	0.00286731	0	0	0.218775	0.00331709	0.197795	0.00729616	0.00292437	0.00317963	0.00250341	0.0024936	0.0025329	0.00288924	0.00252735	0	0	0	0	0	0.0324386
314		New.ReferenceOTU3476	k__Fungi; p__Ascomycota; c__Saccharomycetes; o__Saccharomycetales; f__Trichomonascaceae; g__Wickerhamiella; s__Wickerhamiella_pararugosa	0.00586673	0.00586313	0.0058298	0.00585768	0.00578545	0.00726539	0.00583345	0.0058136	0.00665601	0.00577251	0.010809	0.00584294	0.00532097	0	0.00214721	0	0	0	0.00989602	0	0.0406421	0.010634	0.0968365	0.045091	0	0	0	0	0.00172461	0	0.162202	0.00128312	0.00177933	0.0634053	0.00119487	0.000940754	0.000937069	0.000951838	0.00108575	0.000949751	0.0721177	0.000505865	0.0140532	0.000504133	0.0093573	0.0246671
315		New.ReferenceOTU3475	k__Fungi; p__unidentified; c__unidentified; o__unidentified; f__unidentified; g__unidentified; s__unidentified	0	0	0	0	0	0	0	0	0	0	0	0	0	0	0	0	0	0	0	0	0	0	0	0	0	0	0	0	0	0	0	0	0	0.464234	0	0	0	0	0	0	0	0	0	0	0	0
316		New.ReferenceOTU1904	k__Fungi; p__Ascomycota; c__Sordariomycetes; o__Hypocreales; f__Nectriaceae; unclassified; unclassified	0.0852641	0.0850197	0.0845364	0.0849407	0.0832075	0.0927688	0.0845894	0.0843015	0.0865436	0.0822091	0.0872446	0.0847269	0.0721872	0.0308015	1.44743	0.0456043	0.0290314	0.164686	0	0.173122	0	0.0150006	0	0.00425326	0.0626752	0.227512	0.180166	0.140309	0	0.051013	0.0709441	0.0697935	0.0676486	0.0715012	0.0824403	0.0633443	0.0630962	0.0640907	0.0731073	0.0639501	0.0256237	0	0.00909647	0	0.0309345	0.460564
317		New.ReferenceOTU3078	k__Fungi; p__unidentified; c__unidentified; o__unidentified; f__unidentified; g__unidentified; s__unidentified	0	0	0	0	0	0	0	0	0.0436057	0	0	0	0	0	0	0	0	0	0	0	0	0	0	0	0	0	0	0	0	0	0	0	0	0	0	0	0	0	0	0	0	0	0	0	0	0
318		New.ReferenceOTU1903	k__Fungi; p__Ascomycota; c__Dothideomycetes; o__Pleosporales; f__Didymellaceae; unclassified; unclassified	0	0	0	0	0	0	0	0	0	0	0	0	0	0	0	0	0	0	0	0	0	0	0	0	0	0	0	0	0	0	0	0	0	0	0	0	0	0	3.38356	0.00119358	0	0	0	0	0	0
319		New.ReferenceOTU1902	k__Fungi; p__unidentified; c__unidentified; o__unidentified; f__unidentified; g__unidentified; s__unidentified	0.000880376	0	0	0	0.000298215	0.000687381	0	0	0.000473118	0.00243973	0.0282299	0	0.000193304	0	0	0	0	0	0	0	0	0	0	0	0	0	0	0	0	0	0	0	0	0.000851583	0	0	0	0	0	0	0	0	0	0	0	0
320		New.ReferenceOTU3215	k__Fungi; unclassified; unclassified; unclassified; unclassified; unclassified; unclassified	0.000385164	0	0	0	0.000298215	0.0213088	0	0	7.88529e-05	0.000451802	0.0191831	0	0.187215	0	0	0	0	0	0	0	0	0	0	0	0	0	0	0	0	0	0	0	0	0	0	0	0	0	0	0	0	0	0	0	0	0
321		New.ReferenceOTU2879	k__Fungi; p__unidentified; c__unidentified; o__unidentified; f__unidentified; g__unidentified; s__unidentified	0.000605258	0	0	0	0.000216884	0	0	0	0.04881	0.00171685	0.000663118	0	0	0	0	0	0	0	0	0	0	0	0	0	0	0	0	0	0	0	0	0	0	0	0	0	0	0	0	0	0	0	0	0	0	0
322		New.ReferenceOTU3505	k__Fungi; unclassified; unclassified; unclassified; unclassified; unclassified; unclassified	0	0	0	0	0	0	0	0	0	0	0	0	0	0	0	0	0	0	0	0	0	0	0	0	0	0	0	0	0	0	0	0	0	0	0	0	0.0804783	0	0	0	0	0	0	0	0	0
323		New.ReferenceOTU626	k__Fungi; p__Ascomycota; c__Saccharomycetes; o__Saccharomycetales; unclassified; unclassified; unclassified	0	0	0	0	0	0	0	0	0	0	0	0	0	0	0	0	0	0	0	0	0	0	0	0	0	0	0	0	0	0	0.00760019	0.0572701	0.0274798	0.00206813	0	0	0	0	0	0	0	0	0	0	0	0
324		New.ReferenceOTU627	k__Fungi; p__unidentified; c__unidentified; o__unidentified; f__unidentified; g__unidentified; s__unidentified	0.159488	0.153967	0.153092	0.153824	0.153679	0.164075	0.153188	0.152667	26.7769	0.282298	45.3871	0.153437	0.128125	2.04437	2.42164	3.13613	2.54579	2.41869	2.44019	2.46698	2.36181	2.96931	2.63908	2.29191	2.43164	2.57474	2.51587	3.70645	2.01981	2.0312	0.125473	16.6119	0.631161	0.127237	0.144174	0.110965	0.11053	0.112272	0.128067	0.112026	0	0	0	0.154074	0	0.132548
325		New.ReferenceOTU624	k__Fungi; unclassified; unclassified; unclassified; unclassified; unclassified; unclassified	0	0	0	0	0	0	0	0	0	0	0	0	0	0	0	0	0	0	0	0	0	0	0	0	0	0	0	0	0	0	0.00012667	0	0.00501204	0	0.509065	0	0	0	0	0	0	0	0	0	0	0
326		New.ReferenceOTU622	k__Fungi; unclassified; unclassified; unclassified; unclassified; unclassified; unclassified	0.0321963	0.0386873	0.0319173	0.03207	0.0557079	0.033212	0.0319374	0.123532	6.74806	0.0308667	0.0442687	0.0319893	0.0263623	0.187196	0.221599	0.331355	0.235356	0.224966	0.205094	0.228541	0.216513	0.275188	0.243714	0.212408	0.225358	0.23862	0.223328	0.188354	0.187191	0.188173	0	0	0	0	0	0	0	0	0	0	0	0	0	0	0	0
327		New.ReferenceOTU1237	k__Fungi; unclassified; unclassified; unclassified; unclassified; unclassified; unclassified	0	0	0	0	0.00745539	0	0	0	0	0	0	0	0	0	0	0	0	0	0	0	0	0	0	0	0	0	0	0	0	0	0.0110203	0	0	0	0	0	0	0	0	0	0	0	0	0	0	0
328		New.ReferenceOTU1235	k__Fungi; unclassified; unclassified; unclassified; unclassified; unclassified; unclassified	0	0	0	0	0	0	0	0	0	0	0	0	0	0	0	0	0	0	0	0	0	0	0	0	0	0	0	0	0	0	0	0.181053	0.00103697	0	0	0	0	0	0	0	0	0	0	0	0	0
329		New.ReferenceOTU1234	k__Fungi; unclassified; unclassified; unclassified; unclassified; unclassified; unclassified	0.00297127	0	0	0	0	0	0	0	0	0	0	0	0	0	0	0	0	0	0	0	0	0	0	0	0	0	0	0	0	0	1.03692	0.000330087	0.000691316	0	0	0	0	0	0	0	0	0	0	0	0	0
330		New.ReferenceOTU1129	k__Fungi; unclassified; unclassified; unclassified; unclassified; unclassified; unclassified	0.60922	0	0	0	0.000271105	0	0	0	0	0.000271081	0	0	0	0	0	0	0	0	0	0	0	0	0	0	0	0	0	0	0	0	0	0	0	0	0	0	0	0	0	0	0	0	0	0	0	0
331		New.ReferenceOTU1126	k__Fungi; p__unidentified; c__unidentified; o__unidentified; f__unidentified; g__unidentified; s__unidentified	0	0	0	0	0	0	0	0	1.15559	0	1.43579	0	0	0	0	0	0	0	0	0	0	0	0	0	0	0	0	0	0	0	0	0	0	0	0	0	0	0	0	0	0	0	0	0	0	0
332		New.ReferenceOTU714	k__Fungi; unclassified; unclassified; unclassified; unclassified; unclassified; unclassified	0	0	0	0	0	0	0	0	0	0	0	0	0	0	0	0	0	0	0	0	0	0	0	0	0	0	0	0	0	0	0	0	0	0	0	0	0.0616687	0	0	0	0	0	0	0	0	0
333		New.ReferenceOTU718	k__Fungi; p__Ascomycota; c__Dothideomycetes; o__Pleosporales; f__Pleosporaceae; g__Curvularia; unclassified	0	0	0	0	0	0	0	0	0	0	0	0	0	0	0	0	0	0	0	0	0	0	0	0	0	0	0	0	0	0	0	0	0	0	0	0	0	0	0	0	0	0	0	0	0	0
334		New.ReferenceOTU1690	k__Fungi; unclassified; unclassified; unclassified; unclassified; unclassified; unclassified	0	0	0	0	0	0	0	0	0	0	0	0	0	0	0	0	0	0	0	0	0	0	0	0	0	0	0	0	0	0	0	0	0	0	0	0	0	0	0.177667	0	0	0	0	0	0	0
335		New.ReferenceOTU1120	k__Fungi; p__Basidiomycota; c__Tremellomycetes; o__Tremellales; f__Bulleribasidiaceae; g__Vishniacozyma; s__Vishniacozyma_victoriae	0.0155703	0	0	0	0.00160462	0.0335722	0	0	0	0.0242726	0.0552305	0	0.00943903	0.0990544	0.000961564	0.00119696	0.00102126	0.00166808	0.000889946	0.000991687	0.000939494	0.0011941	0.00105752	0.000921684	0.000977876	0.00103542	0.000969066	0.000817307	0.000812261	0.000816521	4.70844	0.262584	3.2179	0.000243309	0.00125695	0	0	0	0	0	0	0	0	0	0	0
336		New.ReferenceOTU1040	k__Fungi; p__Basidiomycota; c__Cystobasidiomycetes; o__Cystobasidiomycetes_ord_Incertae_sedis; unclassified; unclassified; unclassified	0	0	0	0	0	0	0	0	0	0	0	0	0	0	0	0	0	0	0	0	0	0	0	0	0	0	0	0	0	0	0	0	0	0	0	2.10999	0	0	0	0	0	0	0	0	0	0
337		New.ReferenceOTU1514	k__Fungi; p__Ascomycota; c__Dothideomycetes; o__Pleosporales; unclassified; unclassified; unclassified	0	0	0	0	0	0	0	0	0	0	0	0	0	0	0	0	0	0	0.0634643	0	0	0	0	0.0195885	0	0	0	0	0	0.18029	1.62112	0	0	0	0	0	0	0	0	0	0.0712367	0.0725454	0.069459	0.151761	0.0735117	0.0721255
338		New.ReferenceOTU1515	k__Fungi; p__Ascomycota; c__Sordariomycetes; o__Glomerellales; f__Glomerellaceae; g__Colletotrichum; unclassified	0	0	0	0	0.000840425	0.00756119	0	0.00411886	0	9.03602e-05	0	0	0.00222299	0	0	0	0	0	0	0	0	0	0	0	0	0	0	0	0	0	0	0	0	0.700731	0	0	0	0	0	0	0	0	0	0	0	0
339		New.ReferenceOTU1045	k__Fungi; p__Ascomycota; c__Saccharomycetes; o__Saccharomycetales; unclassified; unclassified; unclassified	0	0	0	0	0	0	0	0	0	0	0	0	0	0	0	0	0	0	0	0	0	0	0	0	0	0	0	0	0	0	0.000253339	0.00792209	0.0620456	0	0	0	0	0	0	0	0	0	0	0	0	0
340		New.ReferenceOTU1046	k__Fungi; unclassified; unclassified; unclassified; unclassified; unclassified; unclassified	0.120344	0.12027	0.119586	0.120158	0.117706	24.7175	0.119661	0.119254	0.122811	0.115178	0.126754	0.119856	0.103492	0.651066	0.770719	0.959397	0.818564	0.776113	0.713315	0.794863	0.799796	1.34447	0.847633	0.738754	0.783793	0.829918	0.776732	0.655093	0.651049	0.654463	0.00908945	0.00905147	0.00834026	0.899523	0.00991912	0.00780959	0.00777899	0.0079016	0.00901324	0.00788428	0	0	0	0	0.944946	0.0326191
341		New.ReferenceOTU1343	k__Fungi; p__Ascomycota; c__Eurotiomycetes; o__Eurotiales; f__Aspergillaceae; g__Aspergillus; s__Aspergillus_westerdijkiae	0	0	0	0	0	0	0	0	0	0	0	0	0	0	0	0	0	0	0	0	0	0	0	0	0	0	0	0	0	0	0	0	0	0	0	0	0	0	0	3.42628	0	0	0	0	0	0
342		New.ReferenceOTU391	k__Fungi; p__Basidiomycota; c__Agaricomycetes; o__Agaricales; f__Psathyrellaceae; g__Psathyrella; s__Psathyrella_candolleana	0.0252891	0.314338	0.165877	0.341993	0.0247349	0.0261493	0.115497	0.203569	0.0257266	0.0242035	0.025935	0.300432	0.0207562	0.376511	0.131631	0.171476	0.0363837	0.103013	0.0251677	0.181894	0	0.290716	0.0978281	0.043461	0.0681702	0.231126	0.093275	0.072853	0.15919	0	0	0	0	0	0	0	0	0	0	0	0.0661881	0.649517	0.0379347	0.0321645	0.191225	0.0387324
343		New.ReferenceOTU154	k__Fungi; unclassified; unclassified; unclassified; unclassified; unclassified; unclassified	0	0	0	0	0	0	0	0	0	0	0	0	0	0	0	0	0	0	0	0	0	0	0	0	0	0	0	0	0	0	0	0	0	0	0	0	5.85422	0	0	0	0	0	0	0	0	0
344		New.ReferenceOTU405	k__Fungi; unclassified; unclassified; unclassified; unclassified; unclassified; unclassified	0	0	0	0	0	0	0	0	0	0	0	0	0	0	0	0	0	0	0	0	0	0	0	0	0	0	0	0	0	0	0	0	0	0	0	0	0.133817	0	0	0	0	0	0	0	0	0
345		New.ReferenceOTU403	k__Fungi; unclassified; unclassified; unclassified; unclassified; unclassified; unclassified	0	0	0	0	0	0	0	0	0	0	0	0	0	0	0	0	0	0	0	0	0	0	0	0	0	0	0	0	0	0	0	0	0	0	0	0	0	0	0	0	0	0	0	0	0	0
346		New.ReferenceOTU159	k__Fungi; unclassified; unclassified; unclassified; unclassified; unclassified; unclassified	0	0	0	0	0	0	0	0	0	0	0	0	0	0	0	0	0	0	0	0	0	0	0	0	0	0	0	0	0	0	0	0	0	0	0	0	0.673653	0	0	0	0	0	0	0	0	0
347		New.ReferenceOTU2481	k__Fungi; p__Ascomycota; c__Leotiomycetes; o__Helotiales; f__Hyaloscyphaceae; g__Cistella; s__Cistella_albidolutea	0.0183779	0	0	0	0.00252128	0	0	0	0.00299641	0.0314454	0.20263	0	0.00183639	0	0	0	0	0	0	0	0	0	0	0	0	0	0	0	0	0	0	0	0	0	0	0	0	0	0	0	0	0	0	0	0	0
348		New.ReferenceOTU2483	k__Fungi; p__Ascomycota; c__Dothideomycetes; o__Pleosporales; f__Sporormiaceae; g__Sporormiella; unclassified	0	0	0	0	0	0.00412429	0	0	7.88529e-05	0	4.73656e-05	0	0.0418503	0	0	0	0	0	0	0	0	0	0	0	0	0	0	0	0	0	0	0	0	0	0	0	0	0	0	0	0	0	0	0	0	0
349		New.ReferenceOTU2485	k__Fungi; p__Ascomycota; c__Eurotiomycetes; o__Eurotiales; f__Aspergillaceae; g__Aspergillus; unclassified	0.128962	0.128596	0.127865	0.128476	0.131652	0.133051	0.128326	0.127509	0.130901	0.123308	0.131961	0.128153	0.105611	0	0	1.24132	0.840584	0	0.169395	0	0.395732	0.757162	0.530252	0.42972	0.232501	0.0913164	0.00777902	0	0	0	0	0	0	0	0	0	0	0	0	0	0.0011124	0	0.00103458	0.00902862	0	0.0324271
350		New.ReferenceOTU2486	k__Fungi; p__Ascomycota; c__Saccharomycetes; o__Saccharomycetales; f__Saccharomycetaceae; g__Nakaseomyces; s__unidentified	0	0	0	0	0	0	0	0	0	0	0	0	0	0	0	0	0	0	0	0	0	0	0	0	0	0	0	0	0	0	0.012667	0.11256	0.100586	0.000486618	0	0	0	0	0	0	0	0	0	0	0	0
351		New.ReferenceOTU2488	k__Fungi; unclassified; unclassified; unclassified; unclassified; unclassified; unclassified	0	0	0	0	0	0	0	0	0	0	0	0	0	0	0	0	0	0	0	0	0	0	0	0	0	0	0	0	0	0	0.166824	0	0	0	0	0	0	0	0	0	0	0	0	0	0	0
352		New.ReferenceOTU2248	k__Fungi; p__unidentified; c__unidentified; o__unidentified; f__unidentified; g__unidentified; s__unidentified	0.157983	0.117171	0.115881	0.116435	23.1483	0.121061	0.115954	0.115559	0.126772	0.135556	0.130891	0.116142	0.0957125	0.668454	0.776775	0.966936	0.826567	0.791293	0.71892	0.824947	0.758946	0.964622	0.857973	0.744559	0.789952	0.888946	0.782835	0.660241	0.656164	0.659605	0.347032	0.0368614	0.0253626	0.0265374	0.0317151	0.02351	0.0234179	0.023787	0.0271335	0.0237349	0.00577956	0	0	0.011212	0.0249242	0
353		New.ReferenceOTU2801	k__Fungi; p__Ascomycota; c__Saccharomycetes; o__Saccharomycetales; f__Saccharomycetaceae; g__Saccharomyces; unclassified	0.093493	0.0921951	0.0918693	0.110139	0.0902299	0.0953895	0.0921084	0.0955006	0.47138	0.0884483	0.102663	0.0918775	0.0757162	0	0	0	0	0	0	0	3.34657	0	0	0	0	0	0	0	0	0	0.0178444	0.0123548	0.00869103	0.111046	0.0103363	0.00813804	0.00810616	0.00823392	0.00939231	0.00821587	0	0	0	0	0	0
354		New.ReferenceOTU570	k__Fungi; p__Ascomycota; c__Saccharomycetes; o__Saccharomycetales; f__Saccharomycetaceae; g__Eremothecium; s__Eremothecium_gossypii	0	0	0	0	0	0	0	0	0	0	0	0	0	0	0	0	0	0	0	0	0	0	0	0	0	0	0	0	0	0	0	0	0	0	0	0	0	0	0	0	0	0	0	0	0	0
355		New.ReferenceOTU576	k__Fungi; unclassified; unclassified; unclassified; unclassified; unclassified; unclassified	0	0	0	0	0	0	0	0	0	0	0	0	0	0	0	0	0	0	0	0	0	0	0	0	0	0	0	0	0	0	0	0	0	0	0	0	0.513368	0	0	0	0	0	0	0	0	0
356		New.ReferenceOTU577	k__Fungi; unclassified; unclassified; unclassified; unclassified; unclassified; unclassified	0.248321	0	0	0	0.000108442	0	0	0	0	0.000722883	0.00118414	0	0	0	0	0	0	0	0	0	0	0	0	0	0	0	0	0	0	0	0	0	0	0	0	0	0	0	0	0	0	0	0	0	0	0
357		New.ReferenceOTU2736	k__Fungi; p__Basidiomycota; c__Microbotryomycetes; o__Sporidiobolales; f__Sporidiobolaceae; g__Rhodotorula; unclassified	0	0	0	0	0	0	0	0	0	0	0	0	0	0	0	0	0	0	0	0	0	0	0	0	0	0	0	0	0	0	0	0	0	0	0	0	0	0	1.21984	0.000477431	0	0	0	0	0	0
358		New.ReferenceOTU2666	k__Fungi; unclassified; unclassified; unclassified; unclassified; unclassified; unclassified	0.00614362	0.00613985	0.00610494	0.00613414	0.00600898	1.34087	0.00610877	0.00608798	0.0062499	0.00587988	0.00646562	0.0061187	0.0615716	0.0580125	0.0444683	0.0553545	0.0472288	0.0447796	0.0411563	0.0458614	0.0434477	0.055222	0.048906	0.042624	0.0452227	0.0478839	0.0448153	0.037797	0.0375637	0.0377607	0	0	0	0	0	0	0	0	0	0	0	0	0.00241403	0	0	0
359		New.ReferenceOTU975	k__Fungi; p__unidentified; c__unidentified; o__unidentified; f__unidentified; g__unidentified; s__unidentified	0	0	0	0	0	0	0	0	0.40625	0	9.4731e-05	0	0	0	0	0	0	0	0	0	0	0	0	0	0	0	0	0	0	0	0	0	0	0	0	0	0	0	0	0	0	0	0	0	0	0
360		New.ReferenceOTU972	k__Fungi; unclassified; unclassified; unclassified; unclassified; unclassified; unclassified	0	0	0	0	0	0	0	0	0	0	0	0	0	0.029626	0.0120101	0.00689764	0.0191992	0.00739916	0.00534811	0.000899205	0.00593792	0.00189564	0.00444194	0.00103098	0.00167774	0.00103337	0.00314909	0.00373397	0.00631567	0.00107743	0	0	0	0	0	0	0	0	0	0	0.00723063	0	0.0113804	0.00169287	0.0197819	0.0423354
361		New.ReferenceOTU2779	k__Fungi; p__Basidiomycota; c__Tremellomycetes; o__Trichosporonales; f__Trichosporonaceae; g__Cutaneotrichosporon; unclassified	0	0	0	0	0	0	0	0	0	0	0	0	0	0	0	0	0	0	0	0	0	0	0	0	0	0	0	0	0	0	0	0	0	0	0	0	0	0.102926	0	2.11681	0	0	0	0	0	0
362		New.ReferenceOTU978	k__Fungi; p__Ascomycota; c__Eurotiomycetes; o__Eurotiales; f__Aspergillaceae; g__Aspergillus; s__Aspergillus_penicillioides	0.00961151	0.018337	0.00827895	0.00831854	0.00814881	0.0134818	0.118119	0.0136126	0.00847553	0.00824794	0.00854418	0.0160124	0.00908663	0	0.0717841	0.0163237	0	0.0639675	0.0524055	0.0647286	0	0	0.000514577	0.0156655	0	0.0765434	0.0509723	0.0908806	0	0	1.11171	1.92194	2.11135	1.05361	0	0	0	0	0	0	0.385416	0.288836	0.289897	0.438703	0.421658	0.286614
363		New.ReferenceOTU884	k__Fungi; p__unidentified; c__unidentified; o__unidentified; f__unidentified; g__unidentified; s__unidentified	5.50235e-05	0	0	0	0	0	0	0	0.270466	0.000632522	0.000331559	0	0	0	0	0	0	0	0	0	0	0	0	0	0	0	0	0	0	0	0	0	0	0	0	0	0	0	0	0	0	0	0	0	0	0
364		New.ReferenceOTU303	k__Fungi; p__Rozellomycota; c__unidentified; o__unidentified; f__unidentified; g__unidentified; s__unidentified	0	0	0	0	0	0	0	0	0	0	0	0	0	0	0	0	0	0	0	0	0	0	0	0	0	0	0	0	0	0	0	0	0	0.608882	0	0	0	0	0	0	0	0	0	0	0	0
365		New.ReferenceOTU650	k__Fungi; p__unidentified; c__unidentified; o__unidentified; f__unidentified; g__unidentified; s__unidentified	0.000220094	0	0	0	2.71105e-05	0	0	0	0	0.105902	0	0	0	0	0	0	0	0	0	0	0	0	0	0	0	0	0	0	0	0	0	0	0	0	0	0	0	0	0	0	0	0	0	0	0	0
366		New.ReferenceOTU305	k__Fungi; unclassified; unclassified; unclassified; unclassified; unclassified; unclassified	0.0200836	0	0	0	0	0	0	0	0	0	0	0	0	0	0	0	0	0	0	0	0	0	0	0	0	0	0	0	0	0	0	0	0	0	0	0	0	0	0	0	0	0	0	0	0	0
367		New.ReferenceOTU655	k__Fungi; p__Ascomycota; c__Saccharomycetes; o__Saccharomycetales; f__Debaryomycetaceae; g__Kurtzmaniella; s__unidentified	0	0	0	0	0	0	0	0	0	0	0	0	0	0	0	0	0	0	0	0	0	0	0	0	0	0	0	0	0	0	0	0	0	0	0	0	0	0	0	0.183333	0	0	0	0	0	0
368		New.ReferenceOTU2063	k__Fungi; p__unidentified; c__unidentified; o__unidentified; f__unidentified; g__unidentified; s__unidentified	0.00704301	0	0	0	5.4221e-05	0	0	0	0	0.6496	0.000710484	0	0	0	0	0	0	0	0	0	0	0	0	0	0	0	0	0	0	0	0	0	0	0	0	0	0	0	0	0	0	0	0	0	0	0
369		New.ReferenceOTU2062	k__Fungi; p__Basidiomycota; c__Malasseziomycetes; o__Malasseziales; f__Malasseziaceae; g__Malassezia; unclassified	0	0	0	0	0	0	0	0	0	0	0	0	0	0	0	0	0	0	0	0	0	0	0	0	0	0	0	0	0	0	0	0.0722891	0	0	0	0	0	0	0	0	0	0	0	0	0	0
370		New.ReferenceOTU2116	k__Fungi; unclassified; unclassified; unclassified; unclassified; unclassified; unclassified	0	0	0	0	0	0	0	0	0	0	0	0	0	0	0	0	0	0	0	0	0	0	0	0	0	0	0	0	0	0	0.0662483	0	0	0	0	0	0	0	0	0	0	0	0	0	0	0
371		New.ReferenceOTU2113	k__Fungi; unclassified; unclassified; unclassified; unclassified; unclassified; unclassified	0	0	0	0	0	0	0	0	0	0	0	0	0	0	0	0	0	0	0	0	0	0	0	0	0	0	0	0	0	0	0.0963957	0	0	0	0	0	0	0	0	0	0	0	0	0	0	0
372		New.ReferenceOTU1468	k__Fungi; p__Basidiomycota; c__Tremellomycetes; o__Filobasidiales; f__Filobasidiaceae; g__Naganishia; s__Naganishia_vaughanmartiniae	0	0	0	0	0	0	0	0	0	0	0	0	0	0	0	0	0	0	0	0	0	0	0	0	0	0	0	0	0	0	0.438404	0.000330087	2.33215	0	0	0	0	0	0	0	0	0	0	0	0	0
373		New.ReferenceOTU3199	k__Fungi; unclassified; unclassified; unclassified; unclassified; unclassified; unclassified	0	0	0	0	0	0	0	0	0	0	0	0	0	0	0	0	0	0	0	0	0	0	0	0	0	0	0	0	0	0	0	0	0	0	0	0	0	0	0	0.04273	0	0	0	0	0	0
374		New.ReferenceOTU3449	k__Fungi; unclassified; unclassified; unclassified; unclassified; unclassified; unclassified	0	0	0	0	0	0	0	0	0	0	0	0	0	0	0	0	0	0	0	0	0	0	0	0	0	0	0	0	0	0	0	0.232381	0.000172829	0	0	0	0	0	0	0	0	0	0	0	0	0
375		New.ReferenceOTU3443	k__Fungi; unclassified; unclassified; unclassified; unclassified; unclassified; unclassified	0	0	0	0	0	0	0	0	0	0	0	0	0	0	0	0	0	0	0	0	0	0	0	0	0	0	0	0	0	0	0	0	0	0	0	0	0	0	0	0	0	0	0	0	0	0
376		New.ReferenceOTU3193	k__Fungi; unclassified; unclassified; unclassified; unclassified; unclassified; unclassified	0.00896883	0	0	0	0.000840425	0	0	0	0.00244444	0.0476199	0.00639435	0	0.000193304	0	0	0	0	0	0	0	0	0	0	0	0	0	0	0	0	0	0	0	0	0	0	0	0	0	0	0	0	0	0	0	0	0
377		New.ReferenceOTU3194	k__Fungi; unclassified; unclassified; unclassified; unclassified; unclassified; unclassified	0	0	0	0	0	0	0	0	0	0	0	0	0	0	0	0	0	0	0	0	0	0	0	0	0	0	0	0	0	0	0	0	0	0	0.632875	0	0	0	0	0	0	0	0	0	0	0
378		New.ReferenceOTU3195	k__Fungi; p__Ascomycota; c__Dothideomycetes; o__Pleosporales; f__Didymellaceae; g__Didymella; unclassified	0.00716507	0.00116752	0.00116088	0.223223	0.00230945	0.0193404	0.00116161	0.0436379	0.00255691	0.0110916	0.0124103	0.0517557	0.058056	0.0082997	0.00982502	0.0122303	0.0104349	0.0203526	0.00909324	0.0434976	0.00959951	0.012201	0.0108055	0.00941753	0.00999168	0.0259169	0.00990167	0.00835104	0.0176731	0.0768763	0.00250146	0.00246089	0.00238526	0.0025211	0.00776311	0.00223349	0.00222474	0.00225981	0.00257773	0.00225485	0	0	0.0058259	0	0.0198071	0
379		New.ReferenceOTU1978	k__Fungi; unclassified; unclassified; unclassified; unclassified; unclassified; unclassified	0.00181578	0	0	0	0.000352436	0.00206214	0	0	0.000157706	0.00325297	0.014257	0	0.0326683	0	0	0	0	0	0	0	0	0	0	0	0	0	0	0	0	0	0	0	0	0	0	0	0	0	0	0	0	0	0	0	0	0
380		New.ReferenceOTU1979	k__Fungi; unclassified; unclassified; unclassified; unclassified; unclassified; unclassified	0	0	0	0	0	0	0	0	0	0	0	0	0	0	0	0	0	0	0	0	0	0	0	0	0	0	0	0	0	0	0	0	0	0	0	0	0	0	0.227428	0.000119358	0	0	0	0	0	0
381		New.ReferenceOTU3048	k__Fungi; unclassified; unclassified; unclassified; unclassified; unclassified; unclassified	0	0	0	0	0	0	0	0	0	0	0	0	0	0	0	0	0	0	0	0	0	0	0	0	0	0	0	0	0	0	0	0	0	0	0	0	0	0	0	0	0	0	0	0	0	0
382		New.ReferenceOTU3049	k__Fungi; p__Basidiomycota; c__Agaricomycetes; o__Polyporales; f__Meripilaceae; g__Meripilus; s__Meripilus_giganteus	0	0	0	0	0	0	0	0	0	0	0	0	0	0	0	0	0	0	0	0	0	0	0	0	0	0	0	0	0	0	0.851981	0.000990261	0.886267	0	0	0	0	0	0	0	0	0	0	0	0	0
383		New.ReferenceOTU1973	k__Fungi; p__Basidiomycota; c__Agaricomycetes; o__Polyporales; f__Polyporaceae; g__unidentified; s__unidentified	0	0	0	0	0	0	0	0	0	0	0	0	0	0	0	0.000985377	0.0071108	0	0	0	0	0	0.00407178	0	0	0	0	0	0	0.177776	0	0	0	0	0	0	0	0	0	0	0	0	0.014829	0.0191858	0	0.0117098
384		New.ReferenceOTU1974	k__Fungi; p__Ascomycota; c__Dothideomycetes; o__Dothideales; f__Dothideales_fam_Incertae_sedis; g__Hortaea; s__Hortaea_werneckii	0	0	0	0	0	0	0	0	0	0	0	0	0	0	0	0	0	0	0	0	0	0	0	0	0	0	0	0	0	0	0.102476	0	0.100241	0	0.00439933	0	0	0	0	0	0	0	0	0	0	0
385		New.ReferenceOTU1975	k__Fungi; unclassified; unclassified; unclassified; unclassified; unclassified; unclassified	0	0	0	0	0	0	0	0	0	0	0	0	0	0	0	0	0	0	0	0	0	0	0	0	0	0	0	0	0	0	0.384696	0.00313583	0.0114067	0	0.000628476	0	0	0	0	0	0	0	0	0	0	0
386		New.ReferenceOTU806	k__Fungi; p__Ascomycota; c__Saccharomycetes; o__Saccharomycetales; f__Dipodascaceae; g__Dipodascus; s__Dipodascus_geotrichum	0	0	0	0	0	0.00618643	0	0	0	0	0.000757849	0	0.0519987	0	0	0	0	0	0	0	0	0	0	0	0	0	0	0	0	0	0	0	0	0	0	0	0	0	0	0	0	0	0	0	0	0
387		New.ReferenceOTU12	k__Fungi; unclassified; unclassified; unclassified; unclassified; unclassified; unclassified	0	0	0	0	0	0	0	0	0	0	0	0	0	0	0	0	0	0	0	0	0	0	0	0	0	0	0	0	0	0	0	0	0.0176286	0.000851583	0.548031	0	0	0	0	0	0	0	0	0	0	0
388		New.ReferenceOTU15	k__Fungi; p__Ascomycota; c__Saccharomycetes; o__Saccharomycetales; f__Phaffomycetaceae; g__Starmera; s__Starmera_stellimalicola	0	0	0	0	0	0	0	0	0	0	0	0	0	0	0	0	0	0	0	0	0	0	0	0	0	0	0	0	0	0	0	0	0	0	0	0	0	0.0537529	0	0.000119358	0	0	0	0	0	0
389		New.ReferenceOTU3226	k__Fungi; p__Basidiomycota; c__Agaricomycetes; o__Agaricales; f__Psathyrellaceae; g__Psathyrella; unclassified	0.00269917	0.00269751	0.00288189	0.00269501	0.00264002	0.00279098	0.00306638	0.00267473	0.00274586	0.0025833	0.00276811	0.00268822	0.00221536	0.0194385	0	0	0	0	0	0	0	0	0.00419881	0.0266689	0.0343527	0	0	0	0	0	0	0	0	0	0	0	0	0	0	0	0.00500582	0	0	0	0.0131879	0
390		New.ReferenceOTU3224	k__Fungi; p__Ascomycota; c__Eurotiomycetes; o__Chaetothyriales; f__Chaetothyriales_fam_Incertae_sedis; g__Strelitziana; s__Strelitziana_africana	0	0	0	0	0	0	0	0	0	0	0	0	0	0	0	0	0	0	0	0	0	0	0	0	0	0	0	0	0	0	0	0	0	0	0	0	0	0	0	0	0	0	0	0	0	0
391		New.ReferenceOTU3229	k__Fungi; p__Basidiomycota; c__Malasseziomycetes; o__Malasseziales; f__Malasseziaceae; g__Malassezia; s__unidentified	0	0	0	0	0	0	0	0	0	0	0	0	0	0	0	0	0	0	0	0	0	0	0	0	0	0	0	0	0	0	0	0	0	0	0	0.003976	0	0.000109032	0	0	0	0	0	0	0	0
392		New.ReferenceOTU1806	k__Fungi; p__Basidiomycota; c__Agaricomycetes; o__Polyporales; f__Polyporaceae; unclassified; unclassified	0	0	0	0	0	0	0	0	0	0	0	0	0	0	0	0	0	0	0	0	0	0	0	0	0	0	0	0	0	0	0	0	0	0	0	0	0	0	0	0.000238715	0	0	0	0	0	0
393		New.ReferenceOTU3532	k__Fungi; p__Ascomycota; unclassified; unclassified; unclassified; unclassified; unclassified	0.0397136	0.0395934	0.0393683	0.0395566	0.0387967	0.0433626	0.039393	0.0392589	0.0415406	0.0380745	0.0408773	0.039457	0.0357189	0.0719081	0.51333	0.0538794	0.102825	0.238329	0.0370818	0.0621672	0.0410369	0	0.00599264	0	0.00578401	0.036103	0.0425297	0.00815743	0.0149195	0.00605231	0.0314119	0.0309025	0.0299528	0.0320362	0.035623	0.028047	0.0279371	0.0283774	0.0323697	0.0283152	0.0109858	0	0.0177424	0.0153669	0.0937095	0.0760005
394		New.ReferenceOTU3533	k__Fungi; p__Basidiomycota; c__Tremellomycetes; o__Trichosporonales; f__Trichosporonaceae; g__Apiotrichum; s__Apiotrichum_porosum	0	0	0	0	0	0	0	0	0	0	0	0	0	0	0	0	0	0	0	0	0	0	0	0	0	0	0	0	0	0	0	0	0	0	0	0.000180728	0	0	0	0	0	0	0	0	0	0
395		New.ReferenceOTU3538	k__Fungi; unclassified; unclassified; unclassified; unclassified; unclassified; unclassified	0	0	0	0	0	0	0	0	0.0100143	0	0.105909	0	0	0	0	0	0	0	0	0	0	0	0	0	0	0	0	0	0	0	0	0	0	0	0	0	0	0	0	0	0	0	0	0	0	0
396		New.ReferenceOTU1758	k__Fungi; unclassified; unclassified; unclassified; unclassified; unclassified; unclassified	0	0	0	0	0	0	0	0	0	0	0	0	0	0	0	0	0	0	0	0	0	0	0	0	0	0	0	0	0	0	0	0	0	0	0	0	0	0	0	0.191092	0	0	0	0	0	0
397		New.ReferenceOTU1208	k__Fungi; unclassified; unclassified; unclassified; unclassified; unclassified; unclassified	0	0	0	0	0	0	0	0	0	0	0	0	0	0	0	0	0	0	0	0	0	0	0	0	0	0	0	0	0	0	0	0	0	0	0	0	0.0573693	0	0	0	0	0	0	0	0	0
398		New.ReferenceOTU1204	k__Fungi; unclassified; unclassified; unclassified; unclassified; unclassified; unclassified	0	0	0	0	0	0	0	0	0	0	0	0	0	0	0	0	0	0	0	0	0	0	0	0	0	0	0	0	0	0	0	0	0	0	0	0	0	0	0	0.189659	0	0	0	0	0	0
399		New.ReferenceOTU1752	k__Fungi; p__Ascomycota; c__Saccharomycetes; o__Saccharomycetales; f__Saccharomycetales_fam_Incertae_sedis; g__Candida; unclassified	0	0	0	0	0	0	0	0	0	0	0	0	0	0	0	0	0	0	0	0	0	0	0	0	0	0	0	0	0	0	0	0	0	0	0	0.00253018	0.00564289	0.000109032	0	0.00692274	0	0	0	0	0	0
400		New.ReferenceOTU1753	k__Fungi; p__Ascomycota; c__Sordariomycetes; o__Glomerellales; f__Plectosphaerellaceae; unclassified; unclassified	0	0	0	0	0	0	0	0	0	0	0	0	0	0	0	0	0	0	0	0	0	0	0	0	0	0	0	0	0	0	0	0	0	0	0	0	0	0	0	0.557073	0.028959	0.0297703	0.0282363	0.02939	0.0298838	0.0293203
401		New.ReferenceOTU766	k__Fungi; p__Ascomycota; c__Dothideomycetes; o__Pleosporales; f__Didymosphaeriaceae; unclassified; unclassified	0	0	0	0	0	0	0	0	0	0	0	0	0	0	0	0	0	0	0	0	0	0	0	0	0	0	0	0	0	0	0	0	0	0	0	0	0	0.000218065	1.20722	0.000238715	0	0	0	0	0	0
402		New.ReferenceOTU763	k__Fungi; unclassified; unclassified; unclassified; unclassified; unclassified; unclassified	0.000110047	0	0	0	0	0	0	0	0	0.133553	0	0	0	0	0	0	0	0	0	0	0	0	0	0	0	0	0	0	0	0	0	0	0	0	0	0	0	0	0	0	0	0	0	0	0	0
403		New.ReferenceOTU1111	k__Fungi; unclassified; unclassified; unclassified; unclassified; unclassified; unclassified	0	0	0	0	0	0	0	0	0	0	0	0	0	0	0	0	0	0	0	0	0	0	0	0	0	0	0	0	0	0	0	0.0011553	0.176631	0	0	0	0	0	0	0	0	0	0	0	0	0
404		New.ReferenceOTU1116	k__Fungi; p__Ascomycota; c__Saccharomycetes; o__Saccharomycetales; f__Saccharomycetales_fam_Incertae_sedis; g__Starmerella; s__Starmerella_etchellsii	0.00385943	0.0702113	0.00383514	0.0131748	0.00377485	0.0039907	0.00545789	0.00382448	0.0316904	0.00369375	0.0062618	0.00473983	0.00316765	0.0310032	0.0479383	0	0	0.0292097	0	0.0397421	0.000469814	0	0.0317438	0	0	0.0868007	0.00679332	0.0236488	0	0	0.167293	0.163285	0.186255	0	0.000542532	0	0	0	0	0	0.0176369	0.0179609	0.0178463	0.0178994	0.0492455	0.0840147
405		New.ReferenceOTU1597	k__Fungi; unclassified; unclassified; unclassified; unclassified; unclassified; unclassified	0	0	0	0	0	0	0	0	0	0	0	0	0	0	0	0	0	0	0	0	0	0	0	0	0	0	0	0	0	0	0	0	0	0	0	0	0	0	0.259317	0	0	0	0	0	0	0
406		New.ReferenceOTU1595	k__Fungi; p__Ascomycota; c__Saccharomycetes; o__Saccharomycetales; f__Debaryomycetaceae; g__Meyerozyma; unclassified	0.000660546	0.000660141	0.000738565	0.000659527	0.00123083	0.0333013	0.000656799	0.00446207	0.000671973	0.000697157	0.000677416	0.000657867	0.00241841	0	0.000518577	0.00397489	0	0.00335377	0	0.00458	0.0016982	0	0.0123444	0	0	0.020631	0	0.00970039	0	0	0.728124	0	0.822583	0	0	0	0	0	0	0	0.0654546	0.066657	0.100888	0.0664287	0.0896931	0.185562
407		New.ReferenceOTU400	k__Fungi; unclassified; unclassified; unclassified; unclassified; unclassified; unclassified	0	0	0	0	0	0	0	0	0	0	0	0	0	0	0	0	0	0	0	0	0	0	0	0	0	0	0	0	0	0	0	0	0	0	0	0	0.198979	0	0	0	0	0	0	0	0	0
408		New.ReferenceOTU1573	k__Fungi; p__Ascomycota; c__Saccharomycetes; o__Saccharomycetales; f__Saccharomycetaceae; g__Nakaseomyces; s__unidentified	0	0	0	0	0	0	0	0	0	0	0	0	0	0	0	0	0	0	0	0	0	0	0	0	0	0	0	0	0	0	0.105263	0.694338	0.357756	0.0307786	0.00691323	0	0	0	0	0	0	0	0	0	0	0
409		New.ReferenceOTU1375	k__Fungi; p__unidentified; c__unidentified; o__unidentified; f__unidentified; g__unidentified; s__unidentified	0	0	0	0	0	0	0	0	0.996701	0	0.000236828	0	0	0	0	0	0	0	0	0	0	0	0	0	0	0	0	0	0	0	0	0	0	0	0	0	0	0	0	0	0	0	0	0	0	0
410		New.ReferenceOTU1370	k__Fungi; unclassified; unclassified; unclassified; unclassified; unclassified; unclassified	0.00242103	0	0	0	0	0	0	0.0152986	0.222838	0	9.4731e-05	0	0	0	0	0	0	0	0	0	0	0	0	0	0	0	0	0	0	0	0.000506679	0.00247565	0.000518487	0.00364964	0.000628476	0	0	0	0	0	0	0	0	0	0	0
411		New.ReferenceOTU369	k__Fungi; unclassified; unclassified; unclassified; unclassified; unclassified; unclassified	0	0	0	0	0	0	0	0	0	0	0	0	0	0	0	0	0	0	0	0	0	0	0	0	0	0	0	0	0	0	0.00899356	0	0.0651565	0	0	0	0	0	0	0	0	0	0	0	0	0
412		New.ReferenceOTU362	k__Fungi; unclassified; unclassified; unclassified; unclassified; unclassified; unclassified	0.00818963	0.00814594	0.00809963	0.00835975	0.0242332	0.016645	0.00810471	0.0223514	0.00873552	0.00780103	0.0252119	0.00811788	0.580834	0.00320003	0	0.384779	0	0.0645991	0.0104555	0.0820069	0	0.011573	0	0.0067869	0	0.0575509	0.0858424	0	0.00857919	0	9.46147	0	0	0.728783	0.0104152	0	0	0	0	0	0.487408	0.496362	0.475244	0.494662	0.506155	0.493489
413		New.ReferenceOTU161	k__Fungi; p__Ascomycota; c__Saccharomycetes; o__Saccharomycetales; f__Saccharomycetales_fam_Incertae_sedis; g__Candida; s__Candida_viswanathii	0	0.00517331	0	0	0	0	0	0	0	0	0	0	0	0	0	0	0	0	0	0	0	0	0	0	0	0	0	0	0	0	4.76253	2.15976	1.56998	4.63796	0.913804	0	0	0	0	0	0	0	0	0	0	0
414		New.ReferenceOTU2476	k__Fungi; unclassified; unclassified; unclassified; unclassified; unclassified; unclassified	0	0	0	0	0	0	0	0	0	0	0	0	0	0	0	0	0	0	0	0	0	0	0	0	0	0	0	0	0	0	0	0	0	0	0	0	0.00416499	0	0	0	0	0	0	0	0	0
415		New.ReferenceOTU183	k__Fungi; p__Ascomycota; c__Saccharomycetes; o__Saccharomycetales; f__Saccharomycetales_fam_Incertae_sedis; g__Candida; s__Candida_tropicalis	0	0	0	0	0	0	0	0	0	0	0	0	0	0	0	0	0	0	0	0	0	0	0	0	0	0	0	0	0	0	0	0	0	0	0	0	0	1.12699	42.2111	0.925161	2.06462	2.10283	2.0131	2.09535	2.13055	2.09038
416		New.ReferenceOTU182	k__Fungi; p__Ascomycota; c__Saccharomycetes; o__Saccharomycetales; f__Saccharomycetales_fam_Incertae_sedis; g__Candida; s__Candida_metapsilosis	0	0	0	0	0	0	0	0	0	0	0	0	0	0	0	0	0	0	0	0	0	0	0	0	0	0	0	0	0	0	0	0	0	0	0	0	0	0	0	0	0	0	0	0	0	0
417		New.ReferenceOTU2905	k__Fungi; p__Basidiomycota; c__Agaricomycetes; o__Agaricales; f__Agaricaceae; g__Agaricus; unclassified	0.0722758	0.602009	0.814497	0.602117	0.0706918	0.0747341	0.465205	0.454739	0.0735261	0.0691731	0.0741217	0.615577	0.0593208	0.443081	0.224033	0.210793	0.253112	0.118607	0.736571	0.195719	0.120217	0.0206342	0.525879	0.636807	0.167699	0.0981246	0.0712556	0.521572	0.369554	0.378937	0	0	0	0	0	0	0	0	0	0	0.257522	0.256624	0.135186	0.176058	0.377505	0.327874
418		New.ReferenceOTU2272	k__Fungi; p__Basidiomycota; c__Malasseziomycetes; o__Malasseziales; f__Malasseziaceae; g__Malassezia; unclassified	0	0	0	0	0	0	0	0	0	0	0	0	0	0	0	0	0	0	0	0	0	0	0	0	0	0	0	0	0	0	0.00012667	2.64251	0	0.000608274	0	0	0	0	0	0	0	0	0	0	0	0
419		New.ReferenceOTU2873	k__Fungi; unclassified; unclassified; unclassified; unclassified; unclassified; unclassified	0.000440188	0	0	0	2.71105e-05	0.00206214	0	0	0	0.0013554	0.0108467	0	0.0250328	0	0	0	0	0	0	0	0	0	0	0	0	0	0	0	0	0	0	0	0	0	0	0	0	0	0	0	0	0	0	0	0	0
420		New.ReferenceOTU509	k__Fungi; unclassified; unclassified; unclassified; unclassified; unclassified; unclassified	0.00247606	0	0	0	0.00395813	0.00343691	0	0	0.000709677	0.00243973	0.0179516	0	0.00164308	0	0	0	0	0	0	0	0	0	0	0	0	0	0	0	0	0	0	0	0	0	0	0	0	0	0	0	0	0	0	0	0	0
421		New.ReferenceOTU2878	k__Fungi; unclassified; unclassified; unclassified; unclassified; unclassified; unclassified	0	0	0	0	0	0	0	0	0	0	0	0	0	0	0	0	0	0	0	0	0	0	0	0	0	0	0	0	0	0	0	0	0	0	0	0	0.0494424	0	0	0	0	0	0	0	0	0
422		New.ReferenceOTU504	k__Fungi; unclassified; unclassified; unclassified; unclassified; unclassified; unclassified	5.50235e-05	0	0	0	2.71105e-05	0	0	0	0	0.345176	0	0	0	0	0	0	0	0	0	0	0	0	0	0	0	0	0	0	0	0	0	0	0	0	0	0	0	0	0	0	0	0	0	0	0	0
423		New.ReferenceOTU500	k__Fungi; p__unidentified; c__unidentified; o__unidentified; f__unidentified; g__unidentified; s__unidentified	0.0326076	0.0316255	0.0314457	0.0315961	0.0371654	0.0327212	0.0314654	0.0313583	0.0321923	0.0302864	0.0324531	0.0315166	0.0259728	0	0	0	0	0	0	0	0	0	1.06674	0	0	0	0	0	0	0	0	0	0	0	0	0	0	0	0	0	0	0	0	0	0	0
424		New.ReferenceOTU2611	k__Fungi; p__Basidiomycota; c__Agaricomycetes; o__Agaricales; f__Agaricaceae; unclassified; unclassified	0.0348242	0.141547	0.458356	0.203634	0.0340611	0.0360087	0.469033	0.431753	0.0354267	0.0333293	0.0357137	0.26499	0.0285822	0.432453	0.133306	0.0637388	0	0.0912065	0.498285	0.14289	0	0.00353562	0.0615232	0.377662	0.0976187	0.0970346	0.0567577	0.315136	0.203581	0.163377	0	0	0	0	0	0	0	0	0	0	0.176316	0.830919	0.059661	0.116808	0.255516	0.101785
425		New.ReferenceOTU2612	k__Fungi; p__Basidiomycota; c__Malasseziomycetes; o__Malasseziales; f__Malasseziaceae; g__Malassezia; s__Malassezia_restricta	0	0	0	0	0	0	0	0	0	0	0	0	0	0	0	0	0	0.0205532	0	0.0292242	0	0	0	0.00103098	0.000335548	0.0289344	0.00179948	0	0	0	0.0025334	0.0254167	0.0041479	0.00145986	0	0	0	0	0	0	0	0	0	0	0	0
426		New.ReferenceOTU2614	k__Fungi; unclassified; unclassified; unclassified; unclassified; unclassified; unclassified	0	0	0	0	0	0	0	0	0	0	0	0	0	0	0	0	0	0	0	0	0	0	0	0	0	0	0	0	0	0	0.15099	0.0120482	0.00345658	0	0.000628476	0	0	0	0	0	0	0	0	0	0	0
427		New.ReferenceOTU815	k__Fungi; unclassified; unclassified; unclassified; unclassified; unclassified; unclassified	0.000409388	0.000409137	0.000406811	0.000408757	0.000400416	0.000423313	0.000407066	0.000405681	0.000416471	0.000391814	0.0753307	0.000407728	0.000336008	0.00182559	0.00216109	0.00269015	0.00229525	0.0039908	0.00200013	0.00222879	0.00211149	0.00268371	0.00237676	0.00207146	0.00219775	0.00232709	0.00217795	0.00549978	0.00182554	0.00183511	0.00110871	0.154715	0.00105721	0.00111742	0.00125735	0.000989943	0.000986065	0.00100161	0.00114252	0.000999411	0	0	0	0	0	0.000497336
428		New.ReferenceOTU981	k__Fungi; unclassified; unclassified; unclassified; unclassified; unclassified; unclassified	0	0	0	0	0	0	0	0	0	0	0	0	0	0	0	0	0	0	0	0	0	0	0	0	0	0	0	0	0	0	0	0	0	0	0	0	0	0	0	0.223796	0	0	0	0	0	0
429		New.ReferenceOTU986	k__Fungi; p__Basidiomycota; c__Agaricomycetes; o__Polyporales; f__Irpicaceae; g__Flavodon; s__unidentified	0	0	0	0	0	0	0	0	0	0	0	0	0	0	0	0	0	0	0	0	0	0	0	0	0	0	0	0	0	0	0.41383	0.000165043	0.000172829	0	0	0	0	0	0	0	0	0	0	0	0	0
430		New.ReferenceOTU215	k__Fungi; p__Ascomycota; unclassified; unclassified; unclassified; unclassified; unclassified	0.00286122	0	0	0	0.000162663	0	0	0	0.000630824	0.00641558	0.0160569	0	0	0	0	0	0	0	0	0	0	0	0	0	0	0	0	0	0	0	0	0	0	0	0	0	0	0	0	0	0	0	0	0	0	0
431		New.ReferenceOTU218	k__Fungi; p__Ascomycota; c__Saccharomycetes; o__Saccharomycetales; f__Trichomonascaceae; g__Wickerhamiella; unclassified	0	0	0	0	0	0	0	0	0	0	0	0	0	0	0	0	0	0	0	0	0	0	0	0	0	0	0	0	0	0	0	0	0	0	0	0	0	0	0.10215	0	0	0	0	0	0	0
432		New.ReferenceOTU2589	k__Fungi; unclassified; unclassified; unclassified; unclassified; unclassified; unclassified	0.000550235	0	0	0	0.000379547	0	0	0	0	2.15283	0	0	0	0	0	0	0	0	0	0	0	0	0	0	0	0	0	0	0	0	0	0	0	0	0	0	0	0	0	0	0	0	0	0	0	0
433		New.ReferenceOTU2585	k__Fungi; p__Mortierellomycota; c__Mortierellomycetes; o__Mortierellales; f__Mortierellaceae; g__Mortierella; s__Mortierella_humilis	0	0	0	0	0	0	0	0	0	0	0	0	0	0	0	0	0	0	0	0	0	0	0	0	0	0	0	0	0	0	0	0	0	0	0	0.000180728	0	4.23601	0.000175214	0.000238715	0	0	0	0	0	0
434		New.ReferenceOTU2059	k__Fungi; unclassified; unclassified; unclassified; unclassified; unclassified; unclassified	0	0	0	0	0	0	0	0	0	0	0	0	0	0	0	0	0	0	0	0	0	0	0	0	0	0	0	0	0	0	0	0	0	0	0	0	0.198307	0	0	0	0	0	0	0	0	0
435		New.ReferenceOTU7	k__Fungi; p__Ascomycota; c__Sordariomycetes; o__Hypocreales; f__Nectriaceae; g__Gliocladiopsis; s__Gliocladiopsis_elghollii	0.000761142	0.152774	0.000756351	0.000759968	0.000744461	0.000787031	0.000756825	0.000754249	0.000774309	0.000728467	0.000780582	0.000758055	0.000624712	0.00419992	0.00497179	0.00618891	0.00528042	0.00500658	0.00460148	0.00512753	0.00485767	0.0061741	0.00546794	0.00590439	0.00505612	0.00535367	0.00501057	0.0042259	0.00419981	0.00422183	0	0	0	0	0	0	0	0	0	0	0	0	0	0	0	0
436		New.ReferenceOTU2295	k__Fungi; p__Ascomycota; c__Eurotiomycetes; o__Eurotiales; f__Aspergillaceae; g__Aspergillus; unclassified	0	0	0	0	0	0	0	0	0	0	0	0	0	0	0	0	0	0	0	0	0	0	0	0	0	0	0	0	0	0	0	0	0	0	0	0.000180728	0	0.0153735	0.000175214	0.000119358	0	0	0	0	0	0
437		New.ReferenceOTU2297	k__Fungi; p__Ascomycota; c__Eurotiomycetes; o__Eurotiales; unclassified; unclassified; unclassified	0	0	0	0	0	0	0	0	0	0	0	0	0	0	0	0	0	0	0	0	0	0	0	0	0	0	0	0	0	0	0	0	0	0	0	0.106991	0	0	0	0.239073	0	0	0	0	0	0
438		New.ReferenceOTU2291	k__Fungi; unclassified; unclassified; unclassified; unclassified; unclassified; unclassified	0.00261004	0.00232256	0.00230936	0.0023204	0.00668914	0.00240303	0.00231081	0.00230294	0.00236419	0.00300715	0.00238334	0.00231456	0.00190743	0	0	0	0	0.014387	0	0.0321768	0	0.000755466	0	0	0	0.0141005	0.0268598	0	0	0	0.00101646	0.000802615	0.00077795	0.000822253	0.00092522	0.000728451	0.000725597	0.000737033	0.000840723	0.000735417	0	0	0.0155591	0	0	0
439		New.ReferenceOTU2126	k__Fungi; p__Basidiomycota; c__Malasseziomycetes; o__Malasseziales; f__unidentified; g__unidentified; s__unidentified	0.0133978	0.0409022	0.0135076	0.0299583	0.0131042	0.0138535	0.0136937	0.0132764	0.0136296	0.0128226	0.01374	0.0133434	0.0109963	0	0.0484368	0.023132	0.00781697	0.0811414	0.0975847	0.119156	0	0	0	0.000674273	0.0126445	0.0865668	0.0442353	0.0026272	0.0032138	0	0.0146045	0.0143677	0.0141985	0.0147192	0.0165624	0.01304	0.012989	0.0131937	0.0150498	0.0131648	0.0266928	0	0	0.0743653	0.00933088	0.0133402
440		New.ReferenceOTU1157	k__Fungi; unclassified; unclassified; unclassified; unclassified; unclassified; unclassified	0	0	0	0	0	0	0	0	0	0	0	0	0	0	0	0	0	0	0	0	0	0	0	0	0	0	0	0	0	0	0	0	0	0	0	0	0.000134354	0	0	0	0	0	0	0	0	0
441		New.ReferenceOTU1962	k__Fungi; p__Ascomycota; c__Saccharomycetes; o__Saccharomycetales; f__Saccharomycetales_fam_Incertae_sedis; g__Candida; s__Candida_pseudolambica	0	0	0	0	0	0	0	0	0	0	0	0	0	0	0	0	0	0	0	0	0	0	0.119747	0.00257744	0	0	0	0	0	0	0	0	0	0	0	0	0	0	0	0	0.0700815	0	0	0	0.00659397	0
442		New.ReferenceOTU1966	k__Fungi; unclassified; unclassified; unclassified; unclassified; unclassified; unclassified	0	0	0	0	0	0	0	0	0	0	0	0	0	0	0.0212486	0	0.0035554	0.00411064	0.00927006	0.00629444	0.00232354	0.0031594	0.000740324	0	0	0.00878366	0.00764779	0.00124466	0	0.0369917	0	0	0	0	0	0	0	0	0	0	0	0	0.000689723	0.00225716	0.00494548	0.00450377
443		New.ReferenceOTU1151	k__Fungi; p__unidentified; c__unidentified; o__unidentified; f__unidentified; g__unidentified; s__unidentified	0.000796817	0.000796328	0.000791801	0.000795588	0.000988059	0.000823919	0.000792297	0.104768	0.000810601	0.00076261	0.00174533	0.000793585	0.000653992	0.00165316	0.00195698	0.040757	0.00207846	0.00197067	0.00181122	0.00201828	0.00191206	0.00243023	0.00934999	0.00187581	0.00199017	0.00210729	0.00197224	0.00166338	0.00165311	0.00166178	0.00012667	0.000330087	0	0.904868	0	0	0	0	0	0	0	0	0	0	0	0
444		New.ReferenceOTU1817	k__Fungi; p__Ascomycota; c__Saccharomycetes; o__Saccharomycetales; f__Saccharomycetales_fam_Incertae_sedis; g__Candida; unclassified	0	0	0	0	0	0	0	0	0	0	0	0	0	0	0	0	0	0	0	0	0	0	0	0	0	0	0	0	0	0	0.0315408	0.0221158	0.0356028	0.0177616	0.0358231	0	0	0	0	0	0	0	0	0	0	0
445		New.ReferenceOTU1815	k__Fungi; p__Ascomycota; c__Dothideomycetes; o__Pleosporales; f__Leptosphaeriaceae; g__Leptosphaeria; s__Leptosphaeria_sclerotioides	0.000110047	0	0	0	2.71105e-05	0.000687381	0	0	0	0.000451802	9.4731e-05	0	0.0536418	0	0	0	0	0	0	0	0	0	0	0	0	0	0	0	0	0	0	0	0	0	0	0	0	0	0	0	0	0	0	0	0	0
446		New.ReferenceOTU3529	k__Fungi; p__unidentified; c__unidentified; o__unidentified; f__unidentified; g__unidentified; s__unidentified	0.00876103	0.00875565	0.00870588	0.00874752	0.00856903	0.0138414	0.00871134	0.00868169	0.00891259	0.00838493	0.00898479	0.0087255	0.00735878	0.00575195	0.00909313	0	0	0.0247237	0.075861	0.0385083	0.00045187	0	0	0	0.00316525	0.0607401	0.02723	0	0	0.0409035	0	0	0	0	0	0	0	0	0	0	0	0	0	0.0152358	0.0247274	0.00270226
447		New.ReferenceOTU3528	k__Fungi; unclassified; unclassified; unclassified; unclassified; unclassified; unclassified	0	0	0	0	0	0	0	0	0	0	0	0	0	0	0	0	0	0	0	0	0	0	0	0	0	0	0	0	0	0	0	0	0	0	0	0	0.0538761	0	0	0	0	0	0	0	0	0
448		New.ReferenceOTU3524	k__Fungi; p__Basidiomycota; c__Malasseziomycetes; o__Malasseziales; f__Malasseziaceae; g__Malassezia; unclassified	0	0	0	0	0	0	0	0	0	0	0	0	0	0	0	0	0	0	0	0	0	0	0	0	0	0	0	0	0	0	0	0	0	0	0	0	0	0	0	0	0	0	0	0	0	0
449		New.ReferenceOTU1212	k__Fungi; unclassified; unclassified; unclassified; unclassified; unclassified; unclassified	0.000110047	0	0	0	0	0	0	0	7.88529e-05	0	0.2679	0	0	0	0	0	0	0	0	0	0	0	0	0	0	0	0	0	0	0	0	0	0	0	0	0	0	0	0	0	0	0	0	0	0	0
450		New.ReferenceOTU1101	k__Fungi; p__Ascomycota; c__Sordariomycetes; o__Hypocreales; f__Ophiocordycipitaceae; g__Purpureocillium; s__Purpureocillium_lilacinum	0.0171615	0.017151	0.0170535	0.017135	0.0167854	0.0225383	0.0170642	0.0170061	0.0177333	0.0167398	0.0180952	0.0170919	0.0152648	0.123451	0.00201237	0.000687383	0.0212006	0	0.0158831	0.000672218	0.0125698	0.0995048	0	0.00121966	0.069221	0.01016	0	0	0.0167139	0.15155	0	0	0	0	0	0	0	0	0	0	0.0200233	0	0	0.239259	0.679179	0.00450377
451		New.ReferenceOTU1108	k__Fungi; unclassified; unclassified; unclassified; unclassified; unclassified; unclassified	0	0	0	0	0	0	0	0	0	0	0	0	0	0	0	0	0	0	0	0	0	0	0	0	0	0	0	0	0	0	0.0201405	0	0.0694773	0	0.00188543	0	0	0	0	0	0	0	0	0	0	0
452		New.ReferenceOTU1583	k__Fungi; p__Ascomycota; c__Saccharomycetes; o__Saccharomycetales; f__Saccharomycetaceae; g__Nakaseomyces; s__unidentified	0	0	0	0	0	0	0	0	0	0	0	0	0	0	0	0	0	0	0	0	0	0	0	0	0	0	0	0	0	0	0.0722018	0.451229	0.225542	0.0245743	0	0	0	0	0	0	0	0	0	0	0	0
453		New.ReferenceOTU1586	k__Fungi; p__Ascomycota; c__Dothideomycetes; o__Capnodiales; unclassified; unclassified; unclassified	0.000273411	0.000234895	0.00987807	0.000454239	0.000229888	0.000722391	0.000233706	0.000232911	0.000239105	0.000224949	0.000241042	0.04243	0.000732125	0.00116873	0.00138352	0.00172222	0.00146941	0.0013932	0.00128047	0.00240497	0.00135176	0.0017181	0.0127956	0.00132614	0.00140699	0.00148979	0.00139431	0.00117596	0.0011687	0.00117483	0.000815488	0.475185	0.0419979	0.0600696	0.00189051	0	0	0	0	0	0.0242518	0.0258108	0.0236466	0.0506724	0.0250263	0.0245544
454		New.ReferenceOTU1564	k__Fungi; p__Ascomycota; c__Eurotiomycetes; o__Eurotiales; f__Aspergillaceae; g__Aspergillus; unclassified	0.00413304	0.0041305	0.00410702	0.00412666	0.00404246	0.00427362	0.0412542	0.00409561	0.00420454	0.00395561	0.0042386	0.00411628	0.00339222	0	0.0377542	0	0	0.0136623	0.0434292	0.0086959	0	0	0	0.0342165	0.0448531	0.0225682	0	0	0	0	0.00678179	0.00610093	0.57306	0.00652886	0.00703289	0.00553718	0.00551549	0.00560242	0.0063906	0.00559014	0	0	0	0	0	0
455		New.ReferenceOTU1562	k__Fungi; p__Ascomycota; c__Sordariomycetes; o__Hypocreales; f__Nectriaceae; g__Gibberella; s__Gibberella_zeae	0	0	0	0	0	0	0	0	0	0	0	0	0	0	0	0	0	0	0	0	0	0	0	0	0	0	0	0	0	0	0	0	0	0	0	0.00162655	0	0	0.000175214	0.000119358	0	0	0	0	0	0
456		New.ReferenceOTU379	k__Fungi; unclassified; unclassified; unclassified; unclassified; unclassified; unclassified	0	0	0	0	0	0	0	0	0	0	0	0	0	0	0	0	0	0	0	0	0	0	0	0	0	0	0	0	0	0	0	0	0	0	0	0	0.000268709	0	0	0	0	0	0	0	0	0
457		New.ReferenceOTU370	k__Fungi; unclassified; unclassified; unclassified; unclassified; unclassified; unclassified	0	0	0	0	0	0	0	0	0	0	0	0	0	0	0	0	0	0	0	0	0	0	0	0	0	0	0	0	0	0	0	0	0	0	0	0	0.0931076	0	0	0	0	0	0	0	0	0
458		New.ReferenceOTU375	k__Fungi; unclassified; unclassified; unclassified; unclassified; unclassified; unclassified	0.00154727	0.00146285	0.00145453	0.00146149	0.00147282	0.00151353	0.00145545	0.00145049	0.012022	0.00140091	0.0170309	0.00145781	0.00120138	0	0	0.00826526	0	0.00892093	0	0.0240829	0	0	0	0	0	0.0319377	0.0248417	0	0	0	0.109189	0	0.000691316	0	0	0	0	0	0	0	0	0	0	0	0	0
459		New.ReferenceOTU376	k__Fungi; unclassified; unclassified; unclassified; unclassified; unclassified; unclassified	0	0	0	0	0	0	0	0	0	0	0	0	0	0	0	0	0	0	0	0	0	0	0	0	0	0	0	0	0	0	0	0	0	0	0	0	0.0737606	0	0	0	0	0	0	0	0	0
460		New.ReferenceOTU377	k__Fungi; unclassified; unclassified; unclassified; unclassified; unclassified; unclassified	0	0	0	0	0	0	0	0	0	0	0	0	0	0	0	0	0	0	0	0	0	0	0	0	0	0	0	0	0	0	0	0	0	0	0	0	0	2.07957	0	0.000358073	0	0	0	0	0	0
461		New.ReferenceOTU1530	k__Fungi; unclassified; unclassified; unclassified; unclassified; unclassified; unclassified	2.90063e-05	2.89885e-05	2.88238e-05	2.89616e-05	2.83707e-05	2.99929e-05	2.88418e-05	2.87437e-05	2.95081e-05	0.000181933	2.97472e-05	2.88887e-05	2.38071e-05	0	0	0	0	0	0	0	0	0.000491103	0.000873907	0	0	0	0	0	0	0	0.647351	0.417586	0	0	0	0	0	0	0	0	0.0493238	0.0502299	0.0892635	0.0500578	0.050899	0.0499392
462		New.ReferenceOTU176	k__Fungi; unclassified; unclassified; unclassified; unclassified; unclassified; unclassified	0	0	0	0	0	0	0	0	0	0	0	0	0	0	0	0	0	0	0	0	0	0	0	0	0	0	0	0	0	0	0	0	0	0	0	0.835864	0	0	0	0	0	0	0	0	0	0
463		New.ReferenceOTU175	k__Fungi; p__Ascomycota; c__Saccharomycetes; o__Saccharomycetales; f__Saccharomycetales_fam_Incertae_sedis; g__Candida; unclassified	0	0	0	0	0	0	0	0	0	0	0	0	0	0	0	0	0	0	0	0	0	0	0	0	0	0	0	0	0	0	0	0	0	0	0	33.4458	17.5828	6.12162	0.000525642	7.1278	0	0	0	0	0	0
464		New.ReferenceOTU172	k__Fungi; p__Ascomycota; c__Sordariomycetes; o__Hypocreales; f__Stachybotryaceae; unclassified; unclassified	0	0	0	0	0	0	0	0	0	0	0	0	0	0	0	0	0	0	0	0	0	0	0	0	0	0	0	0	0	0	0	0	0	0	0	0	0	0	0	0	0	0	0	0	0	0
465		New.ReferenceOTU170	k__Fungi; p__Ascomycota; c__Saccharomycetes; o__Saccharomycetales; unclassified; unclassified; unclassified	0.0170023	0	0	0	17.4829	0	0	0	0	0	0	0	0	0	0	0	0	0	0	0	0	0	0	0	0	0	0	0	0	0	0	0	0	0	0	0	0	0	0	0	0	0.0854932	0	0	0	0
466		New.ReferenceOTU2464	k__Fungi; p__Ascomycota; c__Saccharomycetes; o__Saccharomycetales; f__Trichomonascaceae; g__Wickerhamiella; s__Wickerhamiella_sorbophila	0	0	0	0	0	0	0	0	0	0	0	0	0	0	0	0	0	0	0	0	0	0	0.0629275	0	0	0	0	0	0	0	0.451578	0.000165043	0.000172829	0	0	0	0	0	0	0	0	0	0	0	0	0
467		New.ReferenceOTU2864	k__Fungi; unclassified; unclassified; unclassified; unclassified; unclassified; unclassified	0.00387723	0.00299214	0.00297513	0.00298936	0.00304189	0.00597426	0.002977	0.00296686	0.00304577	0.45277	0.00307044	0.00298183	0.00259224	0.0101898	0.0120625	0.0150155	0.0128113	0.0157676	0.0111641	0.0144204	0.05897	0.0149796	0.0132663	0.0115622	0.0122671	0.0448455	0.0171096	0.0102529	0.0101896	0.010243	0.000633349	0.000165043	0.000864145	0.000364964	1.0263	0	0	0	0	0	0	0	0	0	0	0
468		New.ReferenceOTU2604	k__Fungi; p__Ascomycota; c__Saccharomycetes; o__Saccharomycetales; f__Pichiaceae; g__Pichia; s__Pichia_exigua	0.00407174	0	0	0	0.00349725	0.0226836	0	0	0.00149821	0.0363248	0.00246301	0	0.00463929	0	0	0	0	0	0	0	0	0	0	0	0	0	0	0	0	0	0	0	0	0	0	0	0	0	0	0	0	0	0	0	0	0
469		New.ReferenceOTU993	k__Fungi; p__Ascomycota; c__Dothideomycetes; o__Pleosporales; f__Pleosporaceae; g__Stemphylium; s__unidentified	0	0	0	0	0	0	0	0	0	0	0	0	0	0	0	0	0	0	0	0	0	0	0	0	0	0	0	0	0	0	0	0	0	0	0	1.50419	0	0	0	0	0	0	0	0	0	0
470		New.ReferenceOTU997	k__Fungi; p__Ascomycota; c__Sordariomycetes; o__Xylariales; f__Xylariaceae; g__Ascotricha; s__Ascotricha_guamensis	0	0	0	0	0	0	0	0	0	0	0	0	0	0	0	0	0	0	0	0	0	0	0	0	0	0	0	0	0.147155	0	0	0	0	0	0	0	0	0	0	0	0	0	0	0	0	0
471		New.ReferenceOTU208	k__Fungi; p__Ascomycota; c__Dothideomycetes; o__Capnodiales; f__Dissoconiaceae; g__Uwebraunia; s__Uwebraunia_musae	0	0	0	0	0	0	0	0	0	0	0	0	0	0	0	0	0	0	0	0	0	0	0	0	0	0	0	0	0	0	0	0	0	0	0	0	0	0	0.000175214	0	0	0	0	0	0	0
472		New.ReferenceOTU209	k__Fungi; p__Basidiomycota; c__Agaricomycetes; o__Polyporales; f__Meripilaceae; g__Rigidoporus; s__Rigidoporus_vinctus	5.50235e-05	0	0	0	0	0	0	0	0	0.000271081	0	0	0	0	0	0	0	0	0	0	0	0	0	0	0	0	0	0	0	0	0	0.000330087	0	0	0.0986707	0	0	0	0	0	0	0	0	0	0	0
473		New.ReferenceOTU2597	k__Fungi; p__Ascomycota; unclassified; unclassified; unclassified; unclassified; unclassified	0	0	0	0	0	0	0	0	0	0	0	0	0	0	0	0	0	0	0	0	0	0	0	0	0	0	0	0	0	0	0	0	0	0	0	0.0072291	0.0162569	0.0030529	0	0.00381944	0	0	0	0	0	0
474		New.ReferenceOTU2596	k__Fungi; p__unidentified; c__unidentified; o__unidentified; f__unidentified; g__unidentified; s__unidentified	0.00148563	0	0	0	0.000487989	0.00343691	0	0	0.000551971	0.00406621	0.0409239	0	0.0650467	0	0	0	0	0	0	0	0	0	0	0	0	0	0	0	0	0	0	0	0	0	0	0	0	0	0	0	0	0	0	0	0	0
475		New.ReferenceOTU2594	k__Fungi; p__Ascomycota; unclassified; unclassified; unclassified; unclassified; unclassified	0	0	0	0	0	0	0	0	0	0	0	0	0	0	0	0	0	0	0	0	0	0	0	0	0	0	0	0	0	0	0	0	0	0	0	1.59528	0.000268709	0.774347	0.947032	0.678429	0	0	0	0	0	0
476		New.ReferenceOTU2042	k__Fungi; unclassified; unclassified; unclassified; unclassified; unclassified; unclassified	0	0	0	0	0	0	0	0	0	0	0	0	0	0.151216	1.06705	0.465098	0.0391094	0.786777	0.400039	0.526934	0.0263334	0.146912	0.0497868	0.0994891	0.380512	0.595222	0.188945	0.117828	0.0581041	0.0563854	0.373566	0.36731	0.356022	0.376297	0.423419	0.333369	0.332063	0.337297	0.38475	0.336558	0	0	0	0.0182796	0.000108514	0
477		New.ReferenceOTU2738	k__Fungi; p__Ascomycota; c__Leotiomycetes; o__Helotiales; f__Hyaloscyphaceae; g__Cistella; unclassified	0.00176075	0	0	0	0.000243995	0.00687381	0	0	0.000236559	0.00117468	0.0158675	0	0.0395306	0	0	0	0	0	0	0	0	0	0	0	0	0	0	0	0	0	0	0	0	0	0	0	0	0	0	0	0	0	0	0	0	0
478		New.ReferenceOTU2284	k__Fungi; unclassified; unclassified; unclassified; unclassified; unclassified; unclassified	0	0	0	0	0	0	0	0	0	0	0	0	0	0	0	0	0	0	0	0	0	0	0	0	0	0	0	0	0	0	0	0	0	0	0	0	0	0	0	0	0	0	0	0	0	0
479		New.ReferenceOTU2282	k__Fungi; unclassified; unclassified; unclassified; unclassified; unclassified; unclassified	0	0	0	0	0	0	0	0	0	0	0	0	0	0	0	0	0	0	0	0	0	0	0	0	0	0	0	0	0	0	0	0.173791	0.00138263	0	0	0	0	0	0	0	0	0	0	0	0	0
480		New.ReferenceOTU2916	k__Fungi; unclassified; unclassified; unclassified; unclassified; unclassified; unclassified	0	0	0	0	0	0	0	0	0	0	0	0	0	0	0	0	0	0	0	0	0	0	0	0	0	0	0	0	0	0	0	0	0	0	0	0	46.1999	0	0	0	0	0	0	0	0	0
481		New.ReferenceOTU2188	k__Fungi; p__unidentified; c__unidentified; o__unidentified; f__unidentified; g__unidentified; s__unidentified	0	0	0	0	0	0	0	0	0	0	0.0351926	0	0	0	0	0	0	0	0	0	0	0	0	0	0	0	0	0	0	0	0	0.0636087	0.0061796	0	0	0	0	0	0	0	0.00152458	0.00155259	0.00148653	0.00154727	0.00157327	0.0015436
482		New.ReferenceOTU906	k__Fungi; unclassified; unclassified; unclassified; unclassified; unclassified; unclassified	0	0	0	0	0	0	0	0	0	0	0	0	0	0	0	0	0	0	0	0	0	0	0	0	0	0	0	0	0	0	0	0	0	0	0	0	0.533924	0	0	0	0	0	0	0	0	0
483		New.ReferenceOTU2185	k__Fungi; unclassified; unclassified; unclassified; unclassified; unclassified; unclassified	0	0	0	0	0	0	0	0	0	0	0	0	0	0	0	0	0	0	0	0	0	0	0	0	0	0	0	0	0	0	0	0	0	0	0	0	0	0	0	0	0	0	0	0	0	0
484		New.ReferenceOTU2137	k__Fungi; p__unidentified; c__unidentified; o__unidentified; f__unidentified; g__unidentified; s__unidentified	0.000869449	0.000868916	0.000863976	0.000868108	0.000850395	0.000899022	0.00124618	0.000861576	0.00088449	0.000832125	0.000891655	0.000865923	0.000713606	0.00324462	0.00928897	0.00442229	0.00765298	0.00304641	0.00235023	0	0	0	0	0	0	0	0	0	0	0	0.0261859	0.0248383	0.0240953	0.0253709	0.0283311	0.0225921	0.0222185	0.0227414	0.0262988	0.0225192	0	0	0	0	0	0
485		New.ReferenceOTU2131	k__Fungi; p__Ascomycota; c__Saccharomycetes; o__Saccharomycetales; f__Saccharomycetales_fam_Incertae_sedis; g__Candida; s__Candida_albicans	0.0491156	0.0497271	0.0443397	0.0518571	0.0438894	0.537246	0.206811	3.91561	0.0459738	0.0521609	0.470876	0.0442895	0.2245	0.255653	0.544504	0	0	0	0	0.00426028	4.79288	0.0311216	0	0	0	0.0278547	0	0.0537056	0.255132	0	8.49405	7.62955	8.91115	16.7453	14.4812	0	0	0	0	0	6.34873	2.57961	2.49073	2.56941	2.65311	2.6025
486		New.ReferenceOTU3428	k__Fungi; unclassified; unclassified; unclassified; unclassified; unclassified; unclassified	0	0	0	0	0.0102478	0	0	0	0	0	0	0	0	0	0	0	0	0	0	0	0	0	0	0	0	0	0	0	0	0	0	0	0	0	0	0	0	0	0	0	0	0	0	0	0	0
487		New.ReferenceOTU2183	k__Fungi; p__Basidiomycota; c__Agaricomycetes; o__Polyporales; f__Ganodermataceae; g__Ganoderma; unclassified	0.00109656	0.00109588	0.0090298	0.00109486	0.00107252	0.00113385	0.00109034	0.00108663	0.00111553	0.00104948	0.00112456	0.00109211	0.000900005	0	0.00343591	0.015186	0.000250504	0.00102344	0.00173832	0.0102475	0	0.00934619	0	0	0	0	0.0146347	0	0	0	0	0	0	0	0	0	0	0	0	0	0	0	0	0	0	0
488		New.ReferenceOTU1957	k__Fungi; unclassified; unclassified; unclassified; unclassified; unclassified; unclassified	0.014086	0	0	0	0.00767227	0.00137476	0	0	0.00212903	0.052409	0.329333	0	0.0533518	0	0	0	0	0	0	0	0	0	0	0	0	0	0	0	0	0	0	0	0	0	0	0	0	0	0	0	0	0	0	0	0	0
489		New.ReferenceOTU1955	k__Fungi; unclassified; unclassified; unclassified; unclassified; unclassified; unclassified	0	0	0	0	0	0	0	0	0	0	0	0	0	0	0	0	0	0	0	0	0	0	0	0	0	0	0	0	0	0	0	0	0	0	0	0	0	0	0	0	0	0	0	0	0	0
490		New.ReferenceOTU1959	k__Fungi; unclassified; unclassified; unclassified; unclassified; unclassified; unclassified	0	0	0	0	0	0	0	0	0	0	0	0	0	0	0	0	0	0	0	0	0	0	0	0	0	0	0	0	0	0	0	0	0	0	0	0	0	0	0	0	0	0	0	0	0	0
491		New.ReferenceOTU3084	k__Fungi; p__Ascomycota; c__Saccharomycetes; o__Saccharomycetales; f__Saccharomycetales_fam_Incertae_sedis; g__Candida; s__Candida_parapsilosis	0.151751	0.153823	0.150452	0.151172	0.14873	28.3188	0.188419	0.218579	0.169316	0.154235	0.163995	0.150791	0.313111	0.801708	0.843754	1.03653	0.868955	0.837245	0.771803	0.867538	2.53657	1.05628	0.915353	0.781399	0.829038	0.971331	0.837455	0.7158	0.759717	0.809549	3.06868	4.0608	1.06624	11.5578	4.48658	0	0	0	0	0	1.41867	1.18675	1.14356	1.18269	1.22474	1.17989
492		New.ReferenceOTU31	k__Fungi; p__Ascomycota; c__Saccharomycetes; o__Saccharomycetales; f__Saccharomycetaceae; g__Kluyveromyces; s__Kluyveromyces_marxianus	0	0	0	0	0	0	0	0	0	0	0	0	0	0	0	0	0	0	0	0	0	0	0	0	0	0	0	0	0	0	0	0	0	0	0	0	0.00282144	0	1.1077	0.000358073	0	0	0	0	0	0
493		New.ReferenceOTU1820	k__Fungi; p__Ascomycota; c__Sordariomycetes; o__Hypocreales; f__Hypocreales_fam_Incertae_sedis; g__Acremonium; s__Acremonium_curvulum	0	0	0	0	0	0	0	0	0	0	0	0	0	0	0	0	0	0	0	0	0	0	0	0	0	0	0	0	0	0	0	0	0	0	0	0	0.000134354	0	0	0	0	0	0	0	0	0
494		New.ReferenceOTU1824	k__Fungi; p__Ascomycota; c__Eurotiomycetes; o__Eurotiales; f__Aspergillaceae; g__Aspergillus; s__Aspergillus_awamori	0.0260335	0.0260175	0.0258696	0.0259933	0.025463	0.0779446	0.0258858	0.0257977	0.0264839	0.0249159	0.0266984	0.0259279	0.0241392	0.0111898	0.0368412	0.00323078	0.0119272	0.0497029	0.170141	0.0454915	0.0353276	0.0109779	0	0.0479106	0.234647	0.0637421	0.0855975	0.0470096	0.0348783	0.033117	1.55207	0.0221141	0.0210701	0.0221275	0.0248984	0.0196032	0.0195264	0.0198341	0.0226245	0.0197906	0.00616804	0	0	0.18907	0.0473099	0
495		New.ReferenceOTU3555	k__Fungi; p__Ascomycota; c__Sordariomycetes; o__Hypocreales; unclassified; unclassified; unclassified	0	0	0	0	0	0	0	0	0	0	0	0	0	0	0	0	0	0	0	0	0	0	0	0	0	0	0	0	0	0	0	0	0	0	0	0	0	0	0.000175214	0.000119358	0	0	0	0	0	0
496		New.ReferenceOTU3556	k__Fungi; unclassified; unclassified; unclassified; unclassified; unclassified; unclassified	0	0	0	0	0	0	0	0	0	0	0	0	0	0	0	0	0	0	0	0	0	0	0	0	0	0	0	0	0	0	0	0	0	0	0	0	0	0	0	0.0982313	0	0	0	0	0	0
497		New.ReferenceOTU1778	k__Fungi; p__Ascomycota; c__Pezizomycotina_cls_Incertae_sedis; o__Pezizomycotina_ord_Incertae_sedis; f__Pezizomycotina_fam_Incertae_sedis; g__Ciliophora; s__unidentified	0.00390667	0	0	0	0.00054221	0.0103107	0	0	0.000236559	0.00840351	0.0144939	0	0.246849	0	0	0	0	0	0	0	0	0	0	0	0	0	0	0	0	0	0	0	0	0	0	0	0	0	0	0	0	0	0	0	0	0
498		New.ReferenceOTU1770	k__Fungi; p__Ascomycota; c__Leotiomycetes; o__Helotiales; unclassified; unclassified; unclassified	0	0	0	0	0	0	0	0	0	0	0	0	0	0	0	0	0	0	0	0	0	0	0	0	0	0	0	0	0	0	0	0	0	0	0	0	0	0	0	0.942925	0	0	0	0	0	0
499		New.ReferenceOTU1176	k__Fungi; p__Mucoromycota; c__Mucoromycetes; o__Mucorales; f__Rhizopodaceae; g__Rhizopus; s__Rhizopus_arrhizus	0.00544679	0.000192075	0.000190983	0.000191896	0.00161379	0.00876086	0.000191103	0.000190452	0.0221314	0.0167544	0.0186508	0.000191413	0.0886452	0.00538634	0.0084113	0.00793719	0.00833843	0.00642086	0.00590133	0.00657598	0.00622988	0.00861414	0.00701255	0.00611179	0.0064844	0.00686599	0.00642598	0.00541965	0.00538619	0.00541444	0	0	0	0.000121655	0	0	0	0	0	0	0	0	0	0	0	0
500		New.ReferenceOTU1550	k__Fungi; unclassified; unclassified; unclassified; unclassified; unclassified; unclassified	5.50235e-05	0	0	0	0	0	0	0	0	0	0	0	0	0	0	0	0	0	0	0	0	0	0	0	0	0	0	0	0	0	0	0	0	0	0	0	0	0	0	0	0.000556202	0	6.1844	0.000564289	0	0
501		New.ReferenceOTU1556	k__Fungi; unclassified; unclassified; unclassified; unclassified; unclassified; unclassified	0	0	0	0	0	0	0	0	0	0	0	0	0	0	0	0	0	0	0	0	0	0	0	0	0	0	0	0	0	0	0	0	0	0	0	0	0	0	0	0.116254	0	0	0	0	0	0
502		New.ReferenceOTU1558	k__Fungi; p__Ascomycota; c__Dothideomycetes; o__Pleosporales; f__Didymosphaeriaceae; g__Pseudopithomyces; s__Pseudopithomyces_rosae	0	0	0	0	0	0	0	0	0	0	0	0	0	0	0	0	0	0	0	0	0.00413073	0	0	0	0	0	0	0	0	0	0	0	0	1.51898	0	0	0	0	0	0	0	0	0	0	0	0
503		New.ReferenceOTU1001	k__Fungi; p__Ascomycota; unclassified; unclassified; unclassified; unclassified; unclassified	0	0	0	0	0	0	0	0	0	0	0	0	0	0	0	0	0	0	0	0	0	0	0	0	0	0	0	0	0	0	0	0	0	0	0	0	0	0	0.0975942	0	0	0	0	0	0	0
504		New.ReferenceOTU1395	k__Fungi; unclassified; unclassified; unclassified; unclassified; unclassified; unclassified	0	0	0	0	0	0	0	0	0	0	0	0	0	0	0	0	0	0	0	0	0	0	0	0	0	0	0	0	0	0	0	0.207161	0.0031785	0	0	0	0	0	0	0	0.0100346	0.0102189	0.00978416	0.0101839	0.010355	0.0101598
505		New.ReferenceOTU1397	k__Fungi; p__unidentified; c__unidentified; o__unidentified; f__unidentified; g__unidentified; s__unidentified	0	0	0	0	0	0	0	0	0	0.000542162	0	0	64.3368	0	0	0	0	0	0	0	0	0	0	0	0	0	0	0	0	0	9.50999	0.0125433	14.3509	0.000121655	1.16142	0	0	0	0	0	0	0	0	0	0	0
506		New.ReferenceOTU1480	k__Fungi; p__Ascomycota; c__Eurotiomycetes; o__Eurotiales; f__Aspergillaceae; g__Aspergillus; unclassified	0.00125211	0.00125134	0.00124423	0.0587988	0.00122467	0.0012947	0.00124501	0.0592679	0.00127377	0.00119836	0.00128409	0.00124703	0.00102768	0	0.0086031	0	0	0.0308533	0	0.061756	0	0.0192121	0	0	0	0.00875755	0	0	0.00456187	0	0.000889189	0.000874767	0.000847884	0.00433104	0.00100839	0.000793936	0.000790825	0.00080329	0.000916301	0.000801528	0	0	0	0	0	0
507		New.ReferenceOTU1483	k__Fungi; p__Basidiomycota; c__Tremellomycetes; o__Trichosporonales; f__Trichosporonaceae; unclassified; unclassified	0	0	0	0	0	0	0	0	0	0	0	0	0	0	0	0	0	0	0	0	0	0	0	0	0	0	0	0	0	0	0	0	0	0	0	0	0	6.81168	0	0.000238715	0	0	0	0	0	0
508		New.ReferenceOTU343	k__Fungi; p__Ascomycota; c__Eurotiomycetes; o__Chaetothyriales; unclassified; unclassified; unclassified	0	0	0	0	0	0	0	0	0	0	0	0	0	0	0	0	0	0	0	0	0	0	0	0	0	0	0	0	0	0	0	0	0	0	0	0	0	0.000109032	0.685087	0.000358073	0	0	0	0	0	0
509		New.ReferenceOTU2450	k__Fungi; unclassified; unclassified; unclassified; unclassified; unclassified; unclassified	0.0125448	0.0115026	0.0114372	0.0492251	0.0245373	0.048302	0.0138851	0.0222703	2.21248	0.0110785	0.0619033	0.011463	0.155183	0.207614	0.0702949	0.0875036	0.0746586	0.0762212	0.0650592	0.0933003	0.0749386	0.09704	0.0879127	0.0673794	0.0714873	0.204338	0.0708433	0.059749	0.0719042	0.0596915	0.00724028	0.00793934	0.36013	0.00847887	0.00803241	0.00594577	0.00592248	0.00601582	0.00686216	0.00600263	0.218407	0	0	0	0.0561115	0.0715378
510		New.ReferenceOTU2451	k__Fungi; unclassified; unclassified; unclassified; unclassified; unclassified; unclassified	0	0	0	0	0.0018164	0	0	0.0102972	0.00481003	0.00243973	0.701626	0	0	0	0	0	0	0	0	0	0	0	0	0	0	0	0	0	0	0	0	0.492449	0	0	0	0	0	0	0	0	0.0232458	0.0236729	0.0239973	0.0235918	0.0239882	0.0235359
511		New.ReferenceOTU2455	k__Fungi; p__Basidiomycota; c__Tremellomycetes; o__Tremellales; f__Trimorphomycetaceae; g__Saitozyma; s__Saitozyma_podzolica	0	0	0	0	0	0	0	0	0	0	0	0	0	0	0	0	0	0	0	0	0	0	0	0	0	0	0	0	0	0	0	0	0	0	0	2.23813	0	0.000109032	0	0	0	0	0	0	0	0
512		New.ReferenceOTU2929	k__Fungi; p__Ascomycota; c__Saccharomycetes; o__Saccharomycetales; f__Saccharomycetales_fam_Incertae_sedis; g__Candida; s__Candida_tropicalis	0.180748	0.171163	0.171645	0.17124	0.172429	3.68244	0.170297	0.227015	0.175176	14.2845	0.261432	0.170573	0.337563	0.332336	0	0	0.0931842	0	0	0	14.8734	0	1.47728	0.0195791	0.0645709	0	0.00868329	0.00968079	0.0115319	0	0.0449669	0.0444917	0.0426622	0.0449	0.0500925	0.0394392	0.0392847	0.0399039	0.0455178	0.0398164	0.0190403	0.0124864	0.0078113	0.0486481	0.0171536	0.00945668
513		New.ReferenceOTU2920	k__Fungi; p__Ascomycota; c__Sordariomycetes; o__Hypocreales; f__Nectriaceae; g__Cylindrocladiella; s__Cylindrocladiella_variabilis	0.00105729	0.00105664	0.00105064	0.131097	0.00103412	0.00109325	0.0010513	0.00104772	0.00107558	0.0010119	0.0010843	0.001053	0.000867779	0.00164621	0.00194875	0.00242581	0.00206972	0.00196239	0.0018036	0.00200979	0.00190402	0.0716264	0.00214322	0.00186792	0.0019818	0.00209843	0.00196395	0.00165639	0.00164616	0.00165479	0	0	0	0	0	0	0	0	0	0	0	0	0	0	0	0
514		New.ReferenceOTU2852	k__Fungi; p__Basidiomycota; c__Agaricostilbomycetes; o__Agaricostilbales; f__Agaricostilbaceae; g__Sterigmatomyces; s__Sterigmatomyces_halophilus	0	0	0	0	0	0	0	0	0	0	0	0	0	0	0	0	0	0	0	0	0	0	0	0	0	0	0	0	0	0	0	0	0	0	0	0	0	0	0.000175214	0.372635	0	0	0	0	0	0
515		New.ReferenceOTU526	k__Fungi; unclassified; unclassified; unclassified; unclassified; unclassified; unclassified	0	0	0	0	0	0	0	0	0	0	0	0	0	0	0	0	0	0	0	0	0	0	0	0	0	0	0	0	0	0	0	0.107443	0.000864145	0	0	0	0	0	0	0	0	0	0	0	0	0
516		New.ReferenceOTU529	k__Fungi; p__Ascomycota; c__Saccharomycetes; o__Saccharomycetales; f__Trichomonascaceae; g__Wickerhamiella; s__Wickerhamiella_versatilis	0.00308709	0.0030852	0.00306766	0.00308233	0.00301943	0.00439276	0.00306958	0.00305913	0.0031405	0.00295457	0.00316593	0.00307457	0.0028714	0.00273502	0.0138207	0	0	0.0115526	0.00348325	0.0151852	0.00104592	0	0	0	0	0.0560049	0	0	0	0	0	0	0	0	0	0	0	0	0	0	0.0745311	0	0.00413833	0	0	0
517		New.ReferenceOTU2639	k__Fungi; p__unidentified; c__unidentified; o__unidentified; f__unidentified; g__unidentified; s__unidentified	0	0	0	0	0	0	0	0	0.0871325	0.000722883	9.4731e-05	0	0	0	0	0	0	0	0	0	0	0	0	0	0	0	0	0	0	0	0	0	0	0	0	0	0	0	0	0	0	0	0	0	0	0
518		New.ReferenceOTU236	k__Fungi; unclassified; unclassified; unclassified; unclassified; unclassified; unclassified	0	0	0	0	0	0	0	0	0	0	0	0	0	0	0	0	0	0	0	0	0	0	0	0	0	0	0	0	0	0	0	0	0	0	0	0	0.119575	0	0	0	0	0	0	0	0	0
519		New.ReferenceOTU231	k__Fungi; unclassified; unclassified; unclassified; unclassified; unclassified; unclassified	0	0	0	0	0	0	0	0	0	0	0	0	0	0	0	0	0	0	0	0	0	0	0	0	0	0	0	0	0	0	0	0	0	0	0	0	0.344753	0	0	0	0	0	0	0	0	0
520		New.ReferenceOTU232	k__Fungi; unclassified; unclassified; unclassified; unclassified; unclassified; unclassified	0.0390376	0.0389183	0.038697	0.0388821	0.0458015	0.0402667	0.0823947	0.0385895	0.0396159	0.0374272	0.0399368	0.0387842	0.031962	0.40718	0.0366844	0.275392	0.209968	0	0	0.00075961	0	0.0702278	0.0962858	0	0	0	0.0581796	0.0975951	0.0815695	0	0	0	1.21561	1.54137	52.3335	0	0	0	0	0	2.16438	2.60903	2.13004	2.33814	2.3032	2.2961
521		New.ReferenceOTU833	k__Fungi; p__Ascomycota; c__Dothideomycetes; o__Pleosporales; unclassified; unclassified; unclassified	0.00104545	0	0	0	2.71105e-05	0.0171845	0	0	0.000157706	0.00460838	0.000663118	0	0.0634036	0	0	0	0	0	0	0	0	0	0	0	0	0	0	0	0	0	0	0	0	0	0	0	0	0	0	0	0	0	0	0	0	0
522		New.ReferenceOTU831	k__Fungi; p__Ascomycota; c__Dothideomycetes; o__Pleosporales; f__Pleosporaceae; g__Curvularia; unclassified	0	0	0	0	0	0	0	0	0	0	0	0	0	0.0487595	0.542302	0.0739033	0.0184881	0.305832	0.0477765	0.247281	0.0467289	0.00126376	0.0607065	0.0530952	0.0238239	0.25576	0.131812	0.0273824	0.018947	0.0132883	0	0	0	0	0	0	0	0	0	0	0.0311473	0	0.00793181	0.0931077	0.0412123	0.00810679
523		New.ReferenceOTU837	k__Fungi; unclassified; unclassified; unclassified; unclassified; unclassified; unclassified	5.50235e-05	0	0	0	0	0	0	0	0.0292544	0.00243973	9.4731e-05	0	0	0	0	0	0	0	0	0	0	0	0	0	0	0	0	0	0	0	0	0	0	0	0	0	0	0	0	0	0	0	0	0	0	0
524		New.ReferenceOTU2897	k__Fungi; p__Ascomycota; c__Dothideomycetes; o__Pleosporales; f__Pleosporaceae; g__Curvularia; s__Curvularia_lunata	0.0229292	0.0720814	0.145487	0.0228939	0.0224267	0.0237091	0.259518	0.148677	0.0233259	0.0219449	0.0235148	0.0228362	0.0188193	0.413068	0.0882326	0.030712	0.0348229	0.0678296	0.249523	0.0582782	0.0430386	0.0464028	0.0339388	0.115894	0.0781407	0.116594	0.0523741	0.0164377	0.0300715	0.094938	0	0	0	0	0	0	0	0	0	0	0.23583	0.120501	0.0806975	0.493753	0.0840731	0.00720603
525		New.ReferenceOTU642	k__Fungi; p__Ascomycota; c__Dothideomycetes; o__Dothideales; unclassified; unclassified; unclassified	0.00289516	0.00231373	0.00230058	0.00231158	0.00235967	0.0506986	0.00230202	0.00229419	0.00235521	0.00401492	0.00686782	0.00230577	0.00495661	0.0148993	0.0604528	0.0401402	0	0.00462292	0	0.00914404	0	0	0	0	0	0.0391555	0.00957943	0	0	0	0.00191151	0.00187804	0.650439	0.00154816	0.00267334	0.00137155	0.00136617	0.00138771	0.00158294	0.00138466	0.0114716	0.0106133	0.0290368	0.0425268	0.0978692	0.0513522
526		New.ReferenceOTU3437	k__Fungi; unclassified; unclassified; unclassified; unclassified; unclassified; unclassified	0.000275118	0	0	0	0.0854794	0	0	0	7.88529e-05	0.000271081	0.000142097	0	0	0	0	0	0	0	0	0	0	0	0	0	0	0	0	0	0	0	0.00012572	0.000123681	0.000392553	0.000126707	0.000142574	0.000112253	0.000111813	0.000113575	0.000129553	0.000113326	0	0.00299718	0	0	0	0
527		New.ReferenceOTU2263	k__Fungi; p__Ascomycota; c__Saccharomycetes; o__Saccharomycetales; f__Debaryomycetaceae; g__Debaryomyces; unclassified	0	0	0	0	0	0	0	0	0	0	0	0	0	0	0	0	0	0	0	0	0	0	0	0	0	0	0	0	0	0	0	0	0	0	0	0	0	0	0	0	0	0	0	0	0	0
528		New.ReferenceOTU1940	k__Fungi; p__Ascomycota; c__Dothideomycetes; o__Botryosphaeriales; f__Botryosphaeriaceae; unclassified; unclassified	0.00103269	0.00199042	0.00102619	0.0010311	0.00101006	0.00106782	0.00102684	0.00102334	0.107946	0.00098836	0.00465808	0.0010285	0.000847589	0.000462731	0.000547772	0.000681871	0.000581777	0.000551606	0.000506973	0.000564932	0.0674101	0.000680239	0.000602437	0.000525053	0.00516637	0.000589846	0.00143486	0.000465593	0.000462719	0.000465145	0	0	0	0	0	0	0	0	0	0	0	0	0	0	0	0
529		New.ReferenceOTU1943	k__Fungi; unclassified; unclassified; unclassified; unclassified; unclassified; unclassified	0	0	0	0	0	0	0	0	0	0	4.73656e-05	0	0	0	0	0	0	0	0	0	0	0	0	0	0	0	0	0	0	0	0	2.14276	0	0.000121655	0	0	0	0	0	0	0	0	0	0	0	0
530		New.ReferenceOTU1942	k__Fungi; p__Ascomycota; c__Dothideomycetes; o__Botryosphaeriales; f__Botryosphaeriaceae; g__Lasiodiplodia; unclassified	0	0	0	0	0	0	0	0	0	0	0	0	0	0	0	0	0	0	0	0	0	0	0	0	0	0	0	0	0	0	0	0	0	0	0	0.000361455	0	0.454228	0	0.311762	0	0	0	0	0	0
531		New.ReferenceOTU1948	k__Fungi; p__Basidiomycota; c__Agaricomycetes; o__Hymenochaetales; f__Schizoporaceae; g__Xylodon; s__Xylodon_flaviporus	0	0	0	0	0	0	0	0	0	0	0	0	0	0	0	0	0	0	0	0	0	0	0	0	0	0	0	0	0	0	0	0	1.10818	0	0	0	0	0	0	0	0	0	0	0	0	0
532		New.ReferenceOTU669	k__Fungi; unclassified; unclassified; unclassified; unclassified; unclassified; unclassified	0.00214592	0	0	0	0.000108442	0.0123729	0	0	0.000551971	0.00515054	0.00350505	0	0.0330549	0	0	0	0	0	0	0	0	0	0	0	0	0	0	0	0	0	0	0	0	0	0	0	0	0	0	0	0	0	0	0	0	0
533		New.ReferenceOTU3091	k__Fungi; p__Ascomycota; c__Sordariomycetes; o__Hypocreales; f__Nectriaceae; g__Neonectria; s__Neonectria_major	0	0	0	0	0	0	0	0	0	0	0	0	0	0	0	0	0	0	0	0	0	0	0	0	0	0	0	0	0	0	0	0	0	0	0	0	0	0.163657	0	0	0	0	0	0	0	0
534		New.ReferenceOTU22	k__Fungi; unclassified; unclassified; unclassified; unclassified; unclassified; unclassified	0.393363	0	0	0	0.000108442	0	0	0	0	0.000361441	0	0	0	0	0	0	0	0	0	0	0	0	0	0	0	0	0	0	0	0	0	0	0	0	0	0	0	0	0	0	0	0	0	0	0	0
535		New.ReferenceOTU24	k__Fungi; p__Ascomycota; c__Saccharomycetes; o__Saccharomycetales; unclassified; unclassified; unclassified	0.000495212	0	0	0	0.0689691	0	0	0	0	0	0	0	0	0	0	0	0	0	0	0	0	0	0	0	0	0	0	0	0	0	0	0	0	0	0	0	0	0	0	0	0	0	0	0	0	0
536		New.ReferenceOTU2704	k__Fungi; unclassified; unclassified; unclassified; unclassified; unclassified; unclassified	0	0	0	0	0	0	0	0	0	0	0	0	0	0	0	0	0	0	0	0	0	0	0	0	0	0	0	0	0	0	0	0	0	0	0	0	0	0	0	0	0	0	0	0	0	0
537		New.ReferenceOTU1839	k__Fungi; unclassified; unclassified; unclassified; unclassified; unclassified; unclassified	0	0	0	0	0	0	0	0	0	0	0	0	0	0	0	0	0.0241767	0.00986554	0	0.0292242	0	0	0	0	0	0.0103337	0.0107969	0	0	0	0	0	0	0	0	0	0	0	0	0	0.0344845	0	0	0.00338573	0	0.00450377
538		New.ReferenceOTU1836	k__Fungi; p__Ascomycota; c__Dothideomycetes; o__Pleosporales; f__Didymellaceae; g__Didymella; s__Didymella_glomerata	0	0	0	0	0	0	0	0	0	0	0	0	0	0	0	0	0	0	0	0	0	0	0	0	0	0	0	0	0	0	0	0	0	0	0	0	0.0310359	0	0	0.736556	0	0	0	0	0	0
539		New.ReferenceOTU1830	k__Fungi; unclassified; unclassified; unclassified; unclassified; unclassified; unclassified	0	0	0	0	0	0	0	0	0	0	0	0	0	0	0	0	0	0	0	0	0	0	0	0	0	0	0	0	0	0	0	0	0	0	0	0	0.288325	0	0	0	0	0	0	0	0	0
540		New.ReferenceOTU256	k__Fungi; unclassified; unclassified; unclassified; unclassified; unclassified; unclassified	0	0	0	0	0	0	0	0	0	0	0	0	0	0	0	0	0	0	0	0	0	0	0	0	0	0	0	0	0	0	0	0	0	0	0	0	0	0	0.120022	0	0	0	0	0	0	0
541		New.ReferenceOTU3540	k__Fungi; p__Ascomycota; c__Sordariomycetes; unclassified; unclassified; unclassified; unclassified	0	0	0	0	0	0	0	0	0	0	0	0	0	0	0	0	0	0	0	0	0	0	0	0	0	0	0	0	0	0	0	0	0	0	0	0	0	2.78534	0	1.35471	0	0	0	0	0	0
542		New.ReferenceOTU3544	k__Fungi; unclassified; unclassified; unclassified; unclassified; unclassified; unclassified	0.000251713	0.000251558	0.000250128	0.000251324	0.000246196	0.000260274	0.000250285	0.000249433	0.000256067	0.000240907	0.0146286	0.000250692	0.000206595	0	0.0134668	0.00768355	0	0.00089656	0	0	0	0	0	0	0	0	0	0	0	0	0	0	0	0	0	0	0	0	0	0	0	0	0	0	0	0
543		New.ReferenceOTU1156	k__Fungi; p__Basidiomycota; c__Microbotryomycetes; o__Sporidiobolales; f__Sporidiobolaceae; g__Rhodosporidiobolus; s__Rhodosporidiobolus_ruineniae	0	0	0	0	0	0	0	0	0	0	0	0	0	0	0	0	0	0	0	0	0	0	0	0	0	0	0	0	0	0	0	0	0	0	0	6.16317	0.000134354	7.58287	0.668091	0.738585	0	0	0	0	0	0
544		New.ReferenceOTU531	k__Fungi; p__Ascomycota; c__Leotiomycetes; o__Helotiales; unclassified; unclassified; unclassified	0	0	0	0	0	0.05774	0	0	0	0	4.73656e-05	0	0.400139	0	0	0	0	0	0	0	0	0	0	0	0	0	0	0	0	0	0	0	0	0	0	0	0	0	0	0	0	0	0	0	0	0
545		New.ReferenceOTU3192	k__Fungi; unclassified; unclassified; unclassified; unclassified; unclassified; unclassified	0	0	0	0	0	0	0	0	0	0	0	0	0	0	0	0	0	0	0	0	0	0	0	0	0	0	0	0	0	0	0	0	0	0	0	0	0	0	0	1.03435	0	0	0	0	0	0
546		New.ReferenceOTU3441	k__Fungi; p__Basidiomycota; c__Tremellomycetes; o__Tremellales; f__Tremellaceae; g__Cryptococcus; s__Cryptococcus_uniguttulatus	0	0	0	0	0	0	0	0	0	0	0	0	0	0	0	0	0	0	0	0	0	0	0	0	0	0	0	0	0	0	0	0	0	0	0	0	0	0	1.07459	0.000477431	0	0	0	0	0	0
547		New.ReferenceOTU759	k__Fungi; unclassified; unclassified; unclassified; unclassified; unclassified; unclassified	0	0	0	0	0	0	0	0	0	0	0	0	0	0	0	0	0	0	0	0	0	0	0	0	0	0	0	0	0	0	0	0	0	0.0749393	0	0	0	0	0	0	0	0	0	0	0	0
548		New.ReferenceOTU752	k__Fungi; p__Ascomycota; c__Sordariomycetes; o__Glomerellales; f__Glomerellaceae; g__Colletotrichum; unclassified	0	0	0	0	0	0	0	0	0	0	0	0	0	0	0	0	0	0	0	0	0	0	0	0	0	0	0	0	0	0	0	0	0	0	0	0	0	0.000872258	2.80185	11.3829	0	0	0	0	0	0
549		New.ReferenceOTU750	k__Fungi; unclassified; unclassified; unclassified; unclassified; unclassified; unclassified	0.000990423	0	0	0	0.000623542	0	0	0	0.000551971	0.00198793	0.0293667	0	0.00908528	0	0	0	0	0	0	0	0	0	0	0	0	0	0	0	0	0	0	0	0	0	0	0	0	0	0	0	0	0	0	0	0	0
550		New.ReferenceOTU751	k__Fungi; p__Ascomycota; c__Saccharomycetes; o__Saccharomycetales; f__Saccharomycetaceae; g__Kazachstania; s__Kazachstania_humilis	0	0	0	0	0	0	0	0	0	0	0	0	0	0	0	0	0	0	0	0	0	0	0	0	0	0	0	0	0	0	0	0	0	0	0	0	0	0	0	0.024707	0	0	0	0	0	0
551		New.ReferenceOTU1163	k__Fungi; p__Ascomycota; c__Sordariomycetes; o__Sordariales; f__Chaetomiaceae; unclassified; unclassified	0	0	0.000114297	0	0	0	0	0	0	0	0	0.000169489	0	0	0	0	0	0	0	0	0	0	0	0	0	0	0	0	0	0	0	0	0	0	0	0	0	0	0	0	0	0	0	0	0	0
552		New.ReferenceOTU1161	k__Fungi; p__Basidiomycota; c__Tremellomycetes; o__Tremellales; f__Bulleribasidiaceae; g__Hannaella; unclassified	0	0	0	0	0	0	0	0	0	0	0	0	0	0.00246884	0.00646698	0.0364589	0	0.00246639	0.0164009	0.00854245	0	0	0	0.00103098	0	0.0134338	0.00989714	0.00539351	0.0113682	0.0337594	0	0	0	0	0	0	0	0	0	0	0.00611822	0	0.00379347	0	0.0197819	0
553		New.ReferenceOTU1167	k__Fungi; unclassified; unclassified; unclassified; unclassified; unclassified; unclassified	0	0	0	0	0	0	0	0	0	0	0	0	0	0	0	0	0	0	0	0	0	0	0	0	0	0	0	0	0	0	0.00380009	0.185674	0.0416518	0.00182482	0.0565628	0.000542182	0	0	0.00192735	0	0	0	0	0	0	0
554		New.ReferenceOTU1164	k__Fungi; p__Basidiomycota; c__Malasseziomycetes; o__Malasseziales; f__unidentified; g__unidentified; s__unidentified	0	0	0	0	0	0	0	0	0	0	0	0	0	0	0	0	0	0	0	0	0	0	0	0	0	0	0	0	0	0	0	0	0	0	0	1.23979	0	0.0142832	0.0544916	0.000119358	0	0	0	0	0	0
555		New.ReferenceOTU1767	k__Fungi; unclassified; unclassified; unclassified; unclassified; unclassified; unclassified	0	0	0	0	0	0	0	0	0	0	0	0	0	0	0	0	0	0	0	0	0	0	0	0	0	0	0	0	0	0	0	0.141937	0.000172829	0	0	0	0	0	0	0	0	0	0	0	0	0
556		New.ReferenceOTU1769	k__Fungi; unclassified; unclassified; unclassified; unclassified; unclassified; unclassified	0	0	0	0	0	0	0	0	0.309971	0	0.000189462	0	0	0	0	0	0	0	0	0	0	0	0	0	0	0	0	0	0	0	0	0	0	0	0	0	0	0	0	0	0	0	0	0	0	0
557		New.ReferenceOTU1155	k__Fungi; p__Ascomycota; c__Leotiomycetes; o__Helotiales; unclassified; unclassified; unclassified	0.00253108	0	0	0	0.000108442	0	0	0	0.000315411	0.00126504	0.0923629	0	0	0	0	0	0	0	0	0	0	0	0	0	0	0	0	0	0	0	0	0	0	0	0	0	0	0	0	0	0	0	0	0	0	0
558		New.ReferenceOTU1015	k__Fungi; unclassified; unclassified; unclassified; unclassified; unclassified; unclassified	0	0	0	0	0	0	0	0	0	0	0	0	0	0	0	0	0	0	0	0	0	0	0	0	0	0	0	0	0	0	0	0	0	0	0	0	0	0	0	0	0	0	0	0	0	0
559		New.ReferenceOTU1012	k__Fungi; unclassified; unclassified; unclassified; unclassified; unclassified; unclassified	0	0	0	0	0	0	0	0	0	0	0	0	0	0	0	0	0	0	0	0	0	0	0	0	0	0	0	0	0	0	0	0.240138	0.000345658	0	0	0	0	0	0	0	0	0	0	0	0	0
560		New.ReferenceOTU1499	k__Fungi; unclassified; unclassified; unclassified; unclassified; unclassified; unclassified	0	0	0	0	0	0	0	0	0	0	0	0	0	0	0	0	0	0	0	0	0	0	0	0	0	0	0	0	0	0	0	0	0	0	0	0	2.55273	0	0	0	0	0	0	0	0	0
561		New.ReferenceOTU351	k__Fungi; unclassified; unclassified; unclassified; unclassified; unclassified; unclassified	0.00895758	0.00875559	0.00870582	0.0505965	0.035886	0.0129887	0.00871128	0.0120456	0.467039	0.0095472	0.0290231	0.0241077	0.00767411	0	0.215087	0.0321868	0	0.0366864	0	0.0872609	0	0	0.0519835	0	0.241167	0.0694995	0.0227442	0	0	0	0.20676	0.112283	0.0341716	0.00419143	0.0311361	0	0	0	0	0	0.00481173	0.235651	0.002956	0.00307677	0.00488709	0.00306948
562		New.ReferenceOTU354	k__Fungi; p__Ascomycota; c__Sordariomycetes; o__Hypocreales; f__Nectriaceae; g__Fusarium; s__Fusarium_delphinoides	0	0	0	0	0	0	0	0	0	0	0	0	0	0	0	0.0581372	0	0.0057549	0.0110528	0.00404642	0	0.0423359	0.0357206	0.0628895	0	0.00206674	0	0	0	0	0	0	0	0	0	0	0	0	0	0	0	0	0	0	0.0230789	0.0126106
563		New.ReferenceOTU2318	k__Fungi; unclassified; unclassified; unclassified; unclassified; unclassified; unclassified	0	0	0	0	0	0	0	0	0	0	0	0	0	0	0	0	0	0	0	0	0	0	0	0	0	0	0	0	0	0	0	0	0.00241961	0.25146	0	0	0	0	0	0	0	0	0	0	0	0
564		New.ReferenceOTU2530	k__Fungi; p__Ascomycota; c__Pezizomycotina_cls_Incertae_sedis; o__Pezizomycotina_ord_Incertae_sedis; f__Pezizomycotina_fam_Incertae_sedis; g__Ciliophora; s__unidentified	0	0	0	0	0	0	0	0	0.0603225	0	0.000805215	0	0	0	0	0	0	0	0	0	0	0	0	0	0	0	0	0	0	0	0	0	0	0	0	0	0	0	0	0	0	0	0	0	0	0
565		New.ReferenceOTU2447	k__Fungi; p__Basidiomycota; c__Agaricomycetes; o__Agaricales; f__Psathyrellaceae; g__Coprinellus; unclassified	0.112782	0.703276	0.989019	0.864426	0.11031	0.116618	1.33472	0.577535	0.114733	0.10794	0.1157	0.988142	0.0925663	0.612011	0.366763	0.2723	0.357716	0.123337	0.842007	0.262478	0.0509733	0.645908	0.449342	0.311659	0.909999	0.0882663	0.468601	0.629169	0.479492	1.68291	0	0	0	0	0	0	0	0	0	0	0.661881	0.941293	0.183811	0.618461	0.909967	0.325172
566		New.ReferenceOTU2648	k__Fungi; unclassified; unclassified; unclassified; unclassified; unclassified; unclassified	0	0	0	0	0	0	0	0	0	0	0	0	0	0	0	0	0	0	0	0	0	0	0	0	0	0	0	0	0	0	0	0	0	0	0	0	0	0	0	0.224034	0	0	0	0	0	0
567		New.ReferenceOTU2846	k__Fungi; p__Ascomycota; c__Saccharomycetes; o__Saccharomycetales; f__Saccharomycetales_fam_Incertae_sedis; g__Candida; s__Candida_parapsilosis	0.000131315	0.000131235	0.000130489	0.000131113	0.000128438	0.0116087	0.000304569	0.000130126	0.000196259	0.000125678	0.000209961	0.000130783	0.000184597	0	0	0	0	0	0	0	0.0124893	0	0	0	0	0	0	0	0	0	0.000633349	0.000990261	0.000345658	0.0956206	0	0	0	0	0	0	0	0	0	0	0	0
568		New.ReferenceOTU533	k__Fungi; unclassified; unclassified; unclassified; unclassified; unclassified; unclassified	5.50235e-05	0	0	0	0.000189774	0	0	0	0	0	0	0	0.000289956	0	0	0	0	0	0	0	0	0	0	0	0	0	0	0	0	0	0.2579	0	0.148979	0	0.000628476	0	0	0	0	0	0	0	0	0	0	0
569		New.ReferenceOTU3043	k__Fungi; p__unidentified; c__unidentified; o__unidentified; f__unidentified; g__unidentified; s__unidentified	0.0380212	0	0	0	5.4221e-05	0	0	0	0	0.00496982	0	0	0	0	0	0	0	0	0	0	0	0	0	0	0	0	0	0	0	0	0	0	0	0	0	0	0	0	0	0	0	0	0	0	0	0
570		New.ReferenceOTU2626	k__Fungi; p__Ascomycota; c__Eurotiomycetes; o__Chaetothyriales; unclassified; unclassified; unclassified	0	0	0	0	0	0	0	0	0.0888673	0	0.00189462	0	0	0	0	0	0	0	0	0	0	0	0	0	0	0	0	0	0	0	0	0	0	0	0	0	0	0	0	0	0	0	0	0	0	0
571		New.ReferenceOTU2937	k__Fungi; unclassified; unclassified; unclassified; unclassified; unclassified; unclassified	0	0	0	0	0	0	0	0	0	0	0	0	0	0	0	0	0	0	0	0	0	0	0	0	0	0	0	0	0	0	0.163151	0	0	0.000121655	0.00125695	0	0	0	0	0	0	0	0	0	0	0
572		New.ReferenceOTU2931	k__Fungi; p__Basidiomycota; c__Agaricomycetes; o__Agaricales; f__Lyophyllaceae; g__Termitomyces; unclassified	1.22577	7.34922	9.92866	6.29763	1.19891	1.26747	7.09703	5.50516	1.24698	1.17315	1.25708	7.11451	1.00606	8.69292	5.5145	4.34859	3.61763	3.85148	5.08634	3.35545	1.72795	3.19968	2.44055	2.33002	4.91609	2.55166	2.72275	5.2789	6.77596	6.97174	0	0	0	0	0	0	0	0	0	0	7.07378	9.42595	1.94502	5.12656	7.71	5.54504
573		New.ReferenceOTU220	k__Fungi; p__Ascomycota; c__Sordariomycetes; o__Xylariales; f__Sporocadaceae; g__Pestalotiopsis; s__Pestalotiopsis_mangifolia	0	0	0	0	0	0	0	0	0	0	0	0	0	0	0	0	0	0	0	0	0	0	0	0	0	0	0	0	0	0	0	0	0	0	0.917574	0	0	0	0	0	0	0	0	0	0	0
574		New.ReferenceOTU224	k__Fungi; p__unidentified; c__unidentified; o__unidentified; f__unidentified; g__unidentified; s__unidentified	0	0	0	0	0	0	0	0	0	0	0	0	0	0	0	0	0	0	0	0	0	0	0	0	0	0	0	0	0	0	0.0804353	0	0	0	0	0	0	0	0	0	0	0	0	0	0	0
575		New.ReferenceOTU899	k__Fungi; unclassified; unclassified; unclassified; unclassified; unclassified; unclassified	0	0	0	0	0	0	0	0	0	0	0	0	0	0	0	0	0	0	0	0	0	0	0	0	0	0	0	0	0	0	0.0273607	0	0.0784644	0	0	0	0	0	0	0	0	0	0	0	0	0
576		New.ReferenceOTU2715	k__Fungi; p__Ascomycota; c__Eurotiomycetes; o__Eurotiales; f__Aspergillaceae; g__Aspergillus; unclassified	0	0	0	0	0	0	0	0	0	0	0	0	0	0.0444391	0	0	0	0.00164426	0	0.00179841	0	0	0.000185081	0	0	0	0	0	0	0	0	0	0	0	0	0	0	0	0	0	0	0	0	0	0.0280244	0
577		New.ReferenceOTU2717	k__Fungi; unclassified; unclassified; unclassified; unclassified; unclassified; unclassified	0.00500714	0	0	0	0.000840425	0.00137476	0	0	0.000709677	0.0104818	0.029414	0	0.00048326	0	0	0	0	0	0	0	0	0	0	0	0	0	0	0	0	0	0	0	0	0	0	0	0	0	0	0	0	0	0	0	0	0
578		New.ReferenceOTU2716	k__Fungi; p__Basidiomycota; c__Microbotryomycetes; o__Sporidiobolales; f__Sporidiobolaceae; g__Rhodotorula; s__Rhodotorula_toruloides	0	0	0	0	0	0	0	0	0	0	0	0	0	0	0	0	0	0	0	0	0	0	0	0	0	0	0	0	0	0	0	0	0	0	0	0	0	0	0	0	0	0	0	0	0	0
579		New.ReferenceOTU2711	k__Fungi; unclassified; unclassified; unclassified; unclassified; unclassified; unclassified	0	0	0	0	0	0	0	0	0	0	0	0	0	0	0	0	0	0	0	0	0	0	0	0	0	0	0	0	0	0	0	0	0	0	0	0	0.0970039	0	0	0	0	0	0	0	0	0
580		New.ReferenceOTU278	k__Fungi; unclassified; unclassified; unclassified; unclassified; unclassified; unclassified	0	0	0	0	0	0	0	0	0.0464444	0	0.000521021	0	0	0	0	0	0	0	0	0	0	0	0	0	0	0	0	0	0	0	0	0	0	0	0	0	0	0	0	0	0	0	0	0	0	0
581		New.ReferenceOTU2159	k__Fungi; unclassified; unclassified; unclassified; unclassified; unclassified; unclassified	0	0	0	0	0	0	0	0	0	0	0	0	0	0	0	0	0	0	0	0	0	0	0	0	0	0	0	0	0	0	0	0	0	0	0	0	0.0497111	0	0	0	0	0	0	0	0	0
582		New.ReferenceOTU2734	k__Fungi; unclassified; unclassified; unclassified; unclassified; unclassified; unclassified	0	0	0	0	0	0	0	0	0	0	0	0	0.0749052	0	0	0	0	0	0	0	0	0	0	0	0	0	0	0	0	0	0	0	0	0	0	0	0	0	0	0	0	0	0	0	0	0
583		New.ReferenceOTU696	k__Fungi; unclassified; unclassified; unclassified; unclassified; unclassified; unclassified	0.000330141	0	0	0	0	0	0	0	0.514279	0	0.0028893	0	0	0	0	0	0	0	0	0	0	0	0	0	0	0	0	0	0	0	0	0	0	0	0	0	0	0	0	0	0	0	0	0	0	0
584		New.ReferenceOTU54	k__Fungi; p__Ascomycota; c__Sordariomycetes; o__Sordariales; f__Chaetomiaceae; g__Humicola; s__Humicola_nigrescens	0	0	0	0	0	0	0	0	0	0	0	0	0	0	0	0	0	0	0	0	0	0	0	0	0	0	0	0	0	0	0	0	0	0	0	1.51432	0.0509203	0.179358	0.282795	1.32582	0	0	0	0	0	0
585		New.ReferenceOTU51	k__Fungi; unclassified; unclassified; unclassified; unclassified; unclassified; unclassified	0	0	0	0	0	0	0	0	0	0	0	0	0	0	0	0	0	0	0	0	0	0	0	0	0	0	0	0	0	0	0	0	0.207568	0	0	0	0	0	0	0	0	0	0	0	0	0
586		New.ReferenceOTU1849	k__Fungi; unclassified; unclassified; unclassified; unclassified; unclassified; unclassified	0	0	0	0	0	0	0	0	0	0	0	0	0	0	0	0	0	0	0	0	0	0	0	0	0	0	0	0	0	0	0	0	0	0	0	0	0	0	0	0	0	0	0	0	0	0
587		New.ReferenceOTU3391	k__Fungi; unclassified; unclassified; unclassified; unclassified; unclassified; unclassified	0	0	0	0	0	0	0	0	0	0	0	0	0	0	0	0	0	0	0	0	0	0	0	0	0	0	0	0	0	0	0	0	0	0	0	0	0	0	0	0	0	0	0	0	0	0
588		New.ReferenceOTU3370	k__Fungi; unclassified; unclassified; unclassified; unclassified; unclassified; unclassified	0	0	0	0	0	0	0	0	0	0	0	0	0	0	0	0	0	0	0	0	0	0	0	0	0	0	0	0	0	0	0	0	0	0	0	0	0.0304984	0	0	0	0	0	0	0	0	0
589		New.ReferenceOTU3372	k__Fungi; unclassified; unclassified; unclassified; unclassified; unclassified; unclassified	0	0	0	0	0	0	0	0	0	0	0	0	0	0	0	0	0	0	0	0	0	0	0	0	0	0	0	0	0	0	0	0	0	0	0	0.628389	0	0	0	0	0	0	0	0	0	0
590		New.ReferenceOTU246	k__Fungi; p__Basidiomycota; c__Wallemiomycetes; o__Wallemiales; f__Wallemiaceae; g__Wallemia; unclassified	0	0	0	0	0	0	0	0	0	0	0	0	0	0	0	0	0	0	0	0	0	0	0	0	0	0	0	0	0	0	0	0	0	0	0	0	0	1.03025	0.42577	1.5828	0	0	0	0	0	0
591		New.ReferenceOTU3574	k__Fungi; p__Basidiomycota; c__Agaricomycetes; o__Polyporales; f__Ganodermataceae; g__Ganoderma; unclassified	0.00638999	0.00638607	0.00634977	0.00638014	0.00624995	0.00660734	0.0150291	0.00633213	0.00650054	0.00611568	0.00655319	0.00636408	0.00524463	0.000377391	0.0547939	0.0306401	0.0137735	0	0.0086511	0.00364051	0.00709216	0	5.00166e-05	0.00324183	0.0439271	0.00310069	0.00509207	0	0.0387454	0.0065559	0	0	0	0	0	0	0	0	0	0	0.0155737	0	0	0.0417574	0.0313213	0.0189158
592		New.ReferenceOTU247	k__Fungi; p__Basidiomycota; c__Malasseziomycetes; o__Malasseziales; f__Malasseziaceae; g__Malassezia; unclassified	0.0980179	0.0978632	0.0977001	0.0977722	0.0957772	0.101254	0.0973679	0.0985548	0.0996173	0.0937196	0.100424	0.0975261	0.0803712	0.151625	0.0819226	0.13607	0.0647433	0.485546	0.0761084	0.652177	0.0760503	0.212571	0.213635	0.147241	0.053394	0.410758	0.291725	0.0110554	0.0651307	0.165989	0.0894553	0.0227163	0.127082	0.582017	0.0261863	0.0206172	0.0205365	0.0208601	0.0237948	0.0208144	0.213208	0	0	0.402119	0.218662	0
593		New.ReferenceOTU1624	k__Fungi; unclassified; unclassified; unclassified; unclassified; unclassified; unclassified	0	0	0	0	0	0	0	0	0	0	0	0	0	0	0	0	0	0	0	0	0	0	0	0	0	0	0	0	0	0	0	0	0	0	0	0	0	0	0	0.10587	0	0	0	0	0	0
594		New.ReferenceOTU1627	k__Fungi; unclassified; unclassified; unclassified; unclassified; unclassified; unclassified	0	0	0	0	0	0	0	0	0	0	0	0	0	0.0141958	0.00739083	0.00640495	0.0135105	0.00493277	0.00427849	0	0.00283988	0.00063188	0.00129557	0.00103098	0	0.000516686	0.00044987	0.00373397	0.00126313	0.00107743	0	0	0	0	0	0	0	0	0	0	0.00500582	0	0.00586264	0.000564289	0.0115394	0.0279234
595		New.ReferenceOTU1713	k__Fungi; p__Basidiomycota; c__Agaricomycetes; o__Agaricales; f__Agaricaceae; g__Chlorophyllum; s__Chlorophyllum_pseudoglobosum	0.298272	2.1998	1.34665	1.93446	0.291735	0.308417	2.46762	1.02843	0.303432	0.285467	0.305889	1.88243	0.244808	1.42629	0.513093	1.10107	1.56278	0.772748	1.68772	0.967801	0	1.36621	0.883313	2.24426	1.49344	0.807162	0.576929	1.10577	1.98229	0.168598	0	0	0	0	0	0	0	0	0	0	1.05122	2.99038	0.537983	1.44627	1.51991	1.32771
596		New.ReferenceOTU1539	k__Fungi; unclassified; unclassified; unclassified; unclassified; unclassified; unclassified	0	0	0	0	0	0	0	0	0	0	0	0	0	0	0	0	0	0	0	0	0	0	0	0	0	0	0	0	0	0	0	0	0	0	0	0	0	0	0	0	0	0	0	0	0	0
597		New.ReferenceOTU1099	k__Fungi; unclassified; unclassified; unclassified; unclassified; unclassified; unclassified	0	0	0	0	0	0	0	0	0	0	0	0	0	0	0	0	0	0	0	0	0	0	0	0	0	0	0	0	0	0	0	0	0.198753	0	0	0	0	0	0	0	0	0	0	0	0	0
598		New.ReferenceOTU326	k__Fungi; unclassified; unclassified; unclassified; unclassified; unclassified; unclassified	0	0	0	0	0	0	0	0	0	0	0	0	0	0	0	0	0	0	0	0	0	0	0	0	0	0	0	0	0	0	0	0	0	0	0	0	0	0	0	0	0	0	0	0	0	0
599		New.ReferenceOTU324	k__Fungi; p__Basidiomycota; c__Agaricostilbomycetes; o__Agaricostilbales; f__Agaricostilbaceae; g__Sterigmatomyces; s__Sterigmatomyces_halophilus	0	0	0	0	0	0	0	0	0	0	0	0	0	0	0	0	0	0	0	0	0	0	0	0	0	0	0	0	0	0	0	0	0.374002	0.000121655	0	0	0	0	0	0	0	0	0	0	0	0
600		New.ReferenceOTU1444	k__Fungi; unclassified; unclassified; unclassified; unclassified; unclassified; unclassified	0.028172	0	0	0	2.71105e-05	0	0	0	0	0.000632522	0	0	0	0	0	0	0	0	0	0	0	0	0	0	0	0	0	0	0	0	0	0	0	0	0	0	0	0	0	0	0	0	0	0	0	0
601		New.ReferenceOTU1447	k__Fungi; p__Ascomycota; c__Saccharomycetes; o__Saccharomycetales; f__Saccharomycetales_fam_Incertae_sedis; g__Candida; unclassified	0	0	0	0	0	0	0	0	0	0	0	0	0	0	0	0	0	0	0	0	0	0	0	0	0	0	0	0	0	0	0	0	0	0	0	0.0719295	0.0699986	0.00850452	0	0.0115777	0	0	0	0	0	0
602		New.ReferenceOTU1443	k__Fungi; p__Ascomycota; c__Sordariomycetes; o__Hypocreales; f__Hypocreaceae; g__Trichoderma; unclassified	0.000919664	0.000631678	0.000628087	0.000631091	0.000618214	0.00185117	0.000628481	0.000626342	0.00105515	0.000604932	0.00106083	0.000629502	0.000518772	0	0	0	0	0.00436629	0.00122965	0.00193468	0	0	0	0	0	0	0.0162242	0	0	0	0	0	0	0	0	0	0	0	0	0	0	0.0473034	0	0	0	0.0216181
603		New.ReferenceOTU1448	k__Fungi; p__Ascomycota; c__Saccharomycetes; o__Saccharomycetales; f__Trichomonascaceae; g__Blastobotrys; s__Blastobotrys_proliferans	0	0	0	0	0	0	0	0	0	0	0	0	0	0	0	0	0	0	0	0	0	0	0	0.0360841	0	0.000516686	0	0	0	0	0	0	0	1.80718	0	0	0	0	0	0	0	0	0	0	0	0
604		New.ReferenceOTU2433	k__Fungi; p__Ascomycota; c__Dothideomycetes; o__Capnodiales; f__Mycosphaerellaceae; g__Phaeophleospora; s__Phaeophleospora_hymenocallidicola	0	0	0	0	0	0	0	0	0	0	0	0	0	0	0	0	0	0	0	0	0	0	0	0	0	0	0	0	0	0	4.47588	0.00280574	1.90561	0.000121655	0	0	0	0	0	0	0	0	0	0	0	0
605		New.ReferenceOTU2439	k__Fungi; p__Ascomycota; c__Dothideomycetes; o__Dothideales; f__Dothideales_fam_Incertae_sedis; g__Hortaea; s__Hortaea_werneckii	0	0	0	0	0	0	0	0	0	0	0	0	0	0	0	0	0	0	0	0	0	0	0	0	0	0	0	0	0	0	0	0	0	0	0	0	0	0.0180994	0.000175214	0.656467	0	0	0	0	0	0
606		New.ReferenceOTU2891	k__Fungi; p__unidentified; c__unidentified; o__unidentified; f__unidentified; g__unidentified; s__unidentified	0.0479987	0.0478542	0.0475822	0.0478097	0.0468342	0.0495123	0.047612	0.0702256	9.88335	0.045891	0.0615934	0.0476894	0.0393682	0.269303	0.318796	0.39684	0.338586	0.321027	0.295052	0.328783	0.311479	0.39589	0.397631	0.305574	0.324204	0.343283	0.321283	0.270969	0.269296	0.270708	0.00012667	0.000330087	0	0.807544	0.000628476	0	0	0	0	0	0	0	0	0	0	0
607		New.ReferenceOTU2549	k__Fungi; p__Ascomycota; c__Dothideomycetes; o__Pleosporales; f__Phaeosphaeriaceae; g__Paraphoma; unclassified	0.000990423	0	0	0	0.000271105	0.0130602	0	0	0.000315411	0.00460838	0.00786269	0	0.0464895	0	0	0	0	0	0	0	0	0	0	0	0	0	0	0	0	0	0	0	0	0	0	0	0	0	0	0	0	0	0	0	0	0
608		New.ReferenceOTU2541	k__Fungi; p__Basidiomycota; c__Agaricomycetes; o__Agaricales; f__Agaricaceae; g__Coprinus; s__Coprinus_amphibius	0.000715306	0	0	0	0.000135553	0.0405555	0	0	7.88529e-05	0.000993963	9.4731e-05	0	0.0254194	0	0	0	0	0	0	0	0	0	0	0	0	0	0	0	0	0	0	0	0	0	0	0	0	0	0	0	0	0	0	0	0	0
609		New.ReferenceOTU2389	k__Fungi; p__Ascomycota; c__Dothideomycetes; o__Capnodiales; f__Mycosphaerellaceae; unclassified; unclassified	0.187944	0.184507	0.344416	0.184836	0.180876	0.201826	0.343636	0.183884	0.203606	0.180717	0.19822	0.601968	0.159517	0.489748	0.431656	0.253034	0.103233	1.08364	1.13331	0.797908	0.00977957	0.255115	0.221601	0.626404	0.441287	0.800761	0.386634	0.171442	0.247673	0.201987	0.248545	1.52039	1.56422	0.242643	0.922527	0.214138	0.213299	0.216661	0.247142	0.216186	0.154846	0.035612	0.14378	0.290799	0.358512	0.227777
610		New.ReferenceOTU2385	k__Fungi; unclassified; unclassified; unclassified; unclassified; unclassified; unclassified	0	0	0	0	0	0	0	0	0	0	0	0	0	0	0	0	0	0	0	0	0	0	0	0	0	0	0	0	0	0	0	0	0	0	0	0	0.0479645	0	0	0	0	0	0	0	0	0
611		New.ReferenceOTU2940	k__Fungi; p__Basidiomycota; c__Agaricomycetes; o__Agaricales; f__Bolbitiaceae; unclassified; unclassified	0.00728028	0.00727581	0.00723445	0.137127	0.00712073	0.00752791	0.0263269	0.155996	0.00740623	0.00696775	0.00746622	0.0798549	0.00597534	0.0502746	0.00713085	0.192715	0	0.00598556	0.077926	0.0222604	0	0	0.132613	0.0385599	0.0347984	0.00468576	0.0669184	0.0045807	0.00740466	0	0	0	0	0	0	0	0	0	0	0	0.0239167	0	0.0117253	0.000564289	0.00329698	0.0288241
612		New.ReferenceOTU2946	k__Fungi; p__Ascomycota; c__Eurotiomycetes; o__Eurotiales; f__Aspergillaceae; g__Aspergillus; unclassified	0.00644103	0.00643708	0.00640049	0.0064311	0.00814436	0.00666011	0.0064045	0.0063827	0.00655246	0.00616453	0.00660554	0.00641491	0.00528652	0	0.00506386	0	0	0.0212229	0.0755305	0.0165671	0	0.0253445	0	0	0.0387756	0.0334944	0	0	0	0	0.0251805	0.00343816	0.0399902	0.0129221	0.00396337	0.00312047	0.00310824	0.00315723	0.00360141	0.00315031	0.0126767	0	0	2.02399e-05	0.00946817	0
613		New.ReferenceOTU252	k__Fungi; unclassified; unclassified; unclassified; unclassified; unclassified; unclassified	0.00880457	0.00879917	0.00874915	0.00879099	0.00861161	0.00910404	0.00875463	0.00872484	0.00978457	0.0084266	0.0112667	0.00876886	0.00722641	0	0	0	0	0	0	0	0.0377837	0.295055	0	0	0	0	0	0	0	0	0.00962748	0.0101177	0.00890829	0.943539	0.012268	0.0077012	0.00767103	0.00779193	0.00888814	0.00777485	0	0	0	0.0254028	1.0877	0
614		New.ReferenceOTU250	k__Fungi; p__Ascomycota; c__Leotiomycetes; o__Helotiales; unclassified; unclassified; unclassified	0.00774807	7.16893e-06	7.12818e-06	7.16227e-06	0.00125354	7.41732e-06	7.13265e-06	7.10837e-06	0.00206362	0.0203464	0.0247438	7.14424e-06	0.0130726	0.00223574	0.00264662	0.00329454	0.00281092	0.00266515	0.0024495	0.00272953	0.00258588	0.00328665	0.00291074	0.00253686	0.00269152	0.00284991	0.00266727	0.00407016	0.00223568	0.0022474	0	0	0	0	0	0	0	0	0	0	0	0	0	0	0	0
615		New.ReferenceOTU810	k__Fungi; unclassified; unclassified; unclassified; unclassified; unclassified; unclassified	0	0	0	0	0	0	0	0	0	0	0	0	0	0	0	0	0	0	0	0	0	0	0	0	0	0	0	0	0	0	0.000633349	0	0.20774	0.000243309	0	0	0	0	0	0	0	0	0	0	0	0
616		New.ReferenceOTU2766	k__Fungi; p__Ascomycota; c__Orbiliomycetes; o__Orbiliales; f__Orbiliaceae; unclassified; unclassified	0	0	0	0	0	0	0	0	0	0	0	0	0	0	0	0	0	0	0	0	0	0	0	0	0	0	0	0	0.802721	0	0	0	0	0	0	0	0	0	0	0	0	0	0	0	0	0
617		New.ReferenceOTU289	k__Fungi; p__Ascomycota; c__Dothideomycetes; o__Capnodiales; f__Cladosporiaceae; g__Cladosporium; unclassified	0	0	0	0	0	0	0	0	0	0	0	0	0	0	0	0	0	0	0	0	0	0	0	0	0	0	0	0	0	0	0	0	0	0	0	0.175667	0	0.000218065	0	0	0	0	0	0	0	0
618		New.ReferenceOTU1751	k__Fungi; p__Basidiomycota; c__Malasseziomycetes; o__Malasseziales; f__Malasseziaceae; g__Malassezia; s__Malassezia_globosa	0.0118979	0.0124393	0.117216	0.0456732	0.0116371	0.0123025	0.031857	0.0519808	0.0121037	0.0113871	0.0128372	0.0145371	0.013184	0.0181761	0.104382	0.0764108	0.027321	0.0368372	0.0326469	0.0686343	0.00283061	0	0.0409727	0.0247747	0.158226	0.0314779	0.119428	0	0.0236084	0.00868279	0.00872357	0.0103846	0.0133519	0.086889	0.0106557	0.00778907	0.00775855	0.00788084	0.00898955	0.00786356	0.0350505	0	0.00514347	0.0155972	0.0131902	0.0800479
619		New.ReferenceOTU1200	k__Fungi; p__Basidiomycota; c__Agaricomycetes; o__Agaricales; f__Pluteaceae; g__Volvariella; unclassified	0.0185034	0.0876201	0.0759254	0.0739661	0.0180979	0.0191328	0.0680765	0.0504202	0.0188235	0.0177091	0.018976	0.065664	0.0151868	0.0553932	0.033328	0.0304614	0.030622	0.0252606	0.0404329	0.0808272	0.0885006	0.0717772	0.0830104	0.0514145	0.0820704	0.0603378	0.0719092	0.133434	0.125321	0.0767503	0	0	0	0	0	0	0	0	0	0	0.0773121	0.335174	0.0196571	0.0474003	0.0544002	0.0666558
620		New.ReferenceOTU2166	k__Fungi; unclassified; unclassified; unclassified; unclassified; unclassified; unclassified	0	0	0	0	0	0	0	0	0	0	0	0	0	0	0	0	0	0	0	0	0	0	0	0	0	0	0	0	0	0	0	0	0	0	0	0	2.51807	0	0	0	0	0	0	0	0	0
621		New.ReferenceOTU2163	k__Fungi; p__Basidiomycota; c__Malasseziomycetes; o__Malasseziales; f__Malasseziaceae; g__Malassezia; s__Malassezia_furfur	0	0	0	0	0	0	0	0	0	0	0	0	0	0	0	0	0	0	0	0	0	0	0	0	0	0	0	0	0	0	0	0	0	0	0	0.0847612	0	0.00174452	0.0644788	2.4978	0	0	0	0	0	0
622		New.ReferenceOTU2360	k__Fungi; p__Ascomycota; unclassified; unclassified; unclassified; unclassified; unclassified	0.0101332	0.010127	0.0100694	0.0101176	0.00991114	0.0116775	0.0100757	0.0100414	0.0103085	0.00969821	0.0104747	0.0100921	0.00848557	0.0072443	0.139271	0.0129828	0.0530983	0.0567215	0.00595411	0.0117429	0	0	0.00160598	0	0.0028666	0.0133465	0.00540704	0.000913797	0.00346626	0.00279025	0	0	0	0	0	0	0	0	0	0	0.00333721	0	0.00379347	0.000564289	0.0181334	0.0324271
623		New.ReferenceOTU2368	k__Fungi; p__unidentified; c__unidentified; o__unidentified; f__unidentified; g__unidentified; s__unidentified	0	0	0	0	0	0	0	0	0	0	0.00269984	0	0	0	0	0	0	0	0	0	0	0	0	0	0	0	0	0	0	0	0	0.203664	0.00587619	0	0	0	0	0	0	0	0	0	0	0	0	0
624		New.ReferenceOTU3141	k__Fungi; p__Basidiomycota; c__Agaricomycetes; o__Agaricales; f__Cortinariaceae; g__Gymnopilus; unclassified	0.127349	0.677012	0.994179	0.89299	0.124558	0.13168	1.20832	0.743973	0.129552	0.121882	0.134025	0.135262	0.104522	0.908615	0.788244	0.630235	0.262029	0.305668	0.452841	0.310349	0	0.288896	0.355707	0.442858	0.233231	0.260643	0.230671	0.711408	0.51943	1.3789	0	0	0	0	0	0	0	0	0	0	0.745867	1.6912	0.123115	0.455381	0.629724	0.431461
625		New.ReferenceOTU3140	k__Fungi; p__Basidiomycota; c__Agaricomycetes; o__Agaricales; f__Agaricaceae; g__Leucoagaricus; unclassified	0.026954	0.179116	0.0269801	0.027182	0.0263632	0.0278707	0.267348	0.0267099	0.0274202	0.0257969	0.0276424	0.352423	0.0221226	0.237713	0.134758	0.0656771	0.0763693	0.0187311	0	0.0416501	0.0217563	0.160119	0.0256738	0.0046816	0.137279	0	0.00393177	0.274598	0.110003	0.334094	0	0	0	0	0	0	0	0	0	0	0.139051	0.529016	0.0189674	0.288916	0.0131879	0.0441369
626		New.ReferenceOTU1593	k__Fungi; p__Basidiomycota; c__Agaricomycetes; o__Geastrales; f__Geastraceae; g__Geastrum; unclassified	0	0	0	0	0	0	0	0	0	0	0	0	0	0	0	0	0.00995513	0.0057549	0	0.0269762	0	0	0	0.0463939	0	0.0196341	0.0386888	0	0	0	0	0	0	0	0	0	0	0	0	0	0	0	0	0	0	0
627		New.ReferenceOTU49	k__Fungi; p__unidentified; c__unidentified; o__unidentified; f__unidentified; g__unidentified; s__unidentified	0	0	0	0	0	0	0	0	0	0	0	0.000169489	0	0	0	0	0	0	0	0	0	0	0	0	0	0	0	0	0	0	0	0	0	0	0	0.0695801	0.000134354	0	0	0	0	0	0	0	0	0
628		New.ReferenceOTU48	k__Fungi; unclassified; unclassified; unclassified; unclassified; unclassified; unclassified	0.815118	0	0	0	0.000515099	0	0	0	0	0.0052409	0	0	0	0	0	0	0	0	0	0	0	0	0	0	0	0	0	0	0	0	0	0	0	0	0	0	0	0	0	0	0	0	0	0	0	0
629		New.ReferenceOTU3388	k__Fungi; p__Ascomycota; c__Leotiomycetes; o__Helotiales; unclassified; unclassified; unclassified	0	0	0	0	2.71105e-05	0.0419303	0	0	0	0.000361441	0.0153465	0	0.200939	0	0	0	0	0	0	0	0	0	0	0	0	0	0	0	0	0	0	0	0	0	0	0	0	0	0	0	0	0	0	0	0	0
630		New.ReferenceOTU1852	k__Fungi; p__Ascomycota; c__Saccharomycetes; o__Saccharomycetales; unclassified; unclassified; unclassified	0.00363818	6.14348e-05	6.10855e-05	6.13777e-05	0.000729788	0.0179364	6.11238e-05	6.09158e-05	0.00119019	0.00875193	0.0033267	6.12232e-05	0.00432268	0.0178746	0	0.0251767	0	0	0	0	0	0.0236752	0	0	0	0	0	0	0.00265171	0	0	0	0	0	0	0	0	0	0	0	0	0	0	0.00112858	0.0148364	0.000900754
631		New.ReferenceOTU1855	k__Fungi; p__Ascomycota; c__Pezizomycotina_cls_Incertae_sedis; o__Pezizomycotina_ord_Incertae_sedis; f__Pezizomycotina_fam_Incertae_sedis; g__Ciliophora; s__unidentified	0	0	0	0	0	0	0	0	0.0883153	0	0.000757849	0	0	0	0	0	0	0	0	0	0	0	0	0	0	0	0	0	0	0	0	0	0	0	0	0	0	0	0	0	0	0	0	0	0	0
632		New.ReferenceOTU3363	k__Fungi; p__Basidiomycota; c__Tremellomycetes; o__Filobasidiales; f__Filobasidiaceae; g__Naganishia; unclassified	0	0	0	0	0	0	0	0	0	0	0	0	0	0	0	0	0	0	0	0	0	0	0	0	0	0	0	0	0	0	0	0	0	0	0	0	0	0	0	0	0	0	0	0	0	0
633		New.ReferenceOTU1297	k__Fungi; unclassified; unclassified; unclassified; unclassified; unclassified; unclassified	0	0	0	0	0	0	0	0	0	0	0	0	0	0	0	0	0	0	0	0	0	0	0	0	0	0	0	0	0	0	0.126796	0	0	0	0	0	0	0	0	0	0	0	0	0	0	0
634		New.ReferenceOTU2722	k__Fungi; unclassified; unclassified; unclassified; unclassified; unclassified; unclassified	0.00154066	0	0	0	0.020604	0.014435	0	0	7.88529e-05	0.00487946	0.00179989	0	9.66516e-05	0	0	0	0	0	0	0	0	0	0	0	0	0	0	0	0	0	0	0	0	1.53966	0	0	0	0	0	0	0	0	0	0	0	0
635		New.ReferenceOTU769	k__Fungi; unclassified; unclassified; unclassified; unclassified; unclassified; unclassified	0.000275118	0	0	0	0.00957001	0	0	0	0	0	0	0	0	0	0	0	0	0	0	0	0	0	0	0	0	0	0	0	0	0	0	0	0	0	0	0	0	0	0	0	0	0	0	0	0	0
636		New.ReferenceOTU1639	k__Fungi; p__Ascomycota; c__Eurotiomycetes; o__Eurotiales; f__Aspergillaceae; g__Aspergillus; s__Aspergillus_penicillioides	0	0	0	0	0	0	0	0	0	0	0	0	0	0	0	0	0	0	0	0	0	0	0	0	0	0	0	0	0	0	0	0	0	0	0	0.148016	0.0103453	0	0	0.266048	0	0	0	0	0	0
637		New.ReferenceOTU1638	k__Fungi; unclassified; unclassified; unclassified; unclassified; unclassified; unclassified	0	0	0	0	0	0	0	0	0	0	0	0	0	0	0	0	0	0	0	0	0	0	0	0	0	0	0	0	0	0	0	0	0	0	0	0	0	0	0	0	0	0	0	0	0	0
638		New.ReferenceOTU1144	k__Fungi; unclassified; unclassified; unclassified; unclassified; unclassified; unclassified	0	0	0	0	0	0	0	0	0	0	0	0	0	0	0	0	0	0	0	0	0	0	0	0	0	0	0	0	0	0	0	0	0	0	0	0	0.000268709	0	0	0	0	0	0	0	0	0
639		New.ReferenceOTU1147	k__Fungi; p__Ascomycota; c__Sordariomycetes; o__Hypocreales; f__Nectriaceae; g__Fusarium; unclassified	0	0	0	0	0	0	0	0	0	0	0	0	0	0	0	0	0	0	0	0	0	0	0	0	0	0	0	0	0	0	0	0	0	0	0	0	0	0	0.721707	0	0	0	0	0	0	0
640		New.ReferenceOTU1700	k__Fungi; p__Basidiomycota; c__Microbotryomycetes; o__Sporidiobolales; f__Sporidiobolaceae; g__Rhodotorula; unclassified	0	0	0	0	0	0	0	0	0	0	0	0	0	0	0	0	0	0	0	0	0	0	0	0	0	0	0	0	0	0	0	0	0	0	0	0	0	0	1.43798	0.000119358	0	0	0	0	0	0
641		New.ReferenceOTU1502	k__Fungi; p__Ascomycota; c__Saccharomycetes; o__Saccharomycetales; f__Saccharomycetaceae; g__Issatchenkia; unclassified	50.1091	0.286052	0.200135	0.201013	0.249366	0.331857	0.200181	0.1995	0.206121	27.7566	0.210677	0.200507	0.603581	2.56908	2.54165	3.15374	2.77836	2.55125	2.34482	2.61387	8.5533	3.14689	2.84943	2.42844	2.5765	2.74743	2.59187	2.15343	2.14014	2.15136	0	0	0	2.43486	0	0	0	0	0	0	0.135625	0.0932985	0.112623	0.100602	0.1359	0.139694
642		New.ReferenceOTU1504	k__Fungi; unclassified; unclassified; unclassified; unclassified; unclassified; unclassified	0.00143061	0	0	0	0.000487989	0.00756119	0	0	0.000394265	0.00542162	0.0143991	0	0.0523853	0	0	0	0	0	0	0	0	0	0	0	0	0	0	0	0	0	0	0	0	0	0	0	0	0	0	0	0	0	0	0	0	0
643		New.ReferenceOTU1521	k__Fungi; unclassified; unclassified; unclassified; unclassified; unclassified; unclassified	0	0	0	0	0	0	0	0	0	0	0	0	0	0	0	0	0	0	0	0	0	0	0	0	0	0	0	0	0	0	0	0	0	0	0	0	0	0	0	0.992697	0	0	0	0	0	0
644		New.ReferenceOTU1520	k__Fungi; unclassified; unclassified; unclassified; unclassified; unclassified; unclassified	0	0	0	0	0	0	0	0	0	0	0	0	0	0	0	0	0	0	0	0	0	0	0	0	0	0	0	0	0	0	0	0	0	0	0	0	0.000537418	0	0	0	0	0	0	0	0	0
645		New.ReferenceOTU1453	k__Fungi; p__Ascomycota; c__Dothideomycetes; o__Capnodiales; unclassified; unclassified; unclassified	0	0	0	0	0	0	0	0	0	0	0	0	0	0	0	0	0	0	0	0	0	0	0	0	0	0	0	0	0	0	0	0	0	0	0	0.00216873	0	0.0436129	0.002453	0.00167101	0	0	0	0	0	0
646		New.ReferenceOTU2426	k__Fungi; p__Ascomycota; c__Saccharomycetes; o__Saccharomycetales; f__Saccharomycetales_fam_Incertae_sedis; g__Candida; s__Candida_entomophila	0	0	0	0	0	0	0	0	0	0	0	0	0	0	0	0	0	0	0	0	0	0	0	0	0	0	0	0	0	0	0.353662	0.000330087	0.0012098	0	0	0	0	0	0	0	0	0	0	0	0	0
647		New.ReferenceOTU2429	k__Fungi; p__Ascomycota; c__Eurotiomycetes; o__Eurotiales; f__Aspergillaceae; g__Aspergillus; s__Aspergillus_ruber	0	0	0	0	0	0	0	0	0	0	0	0	0	0	0	0	0	0	0	0	0	0	0	0	0	0	0	0	0	0	0	0	0	0	0	0.000180728	0	0	0	0	0	0	0	0	0	0
648		New.ReferenceOTU793	k__Fungi; unclassified; unclassified; unclassified; unclassified; unclassified; unclassified	0.579893	0	0	0	0.000948867	0.00137476	0	0	0.00386379	4.5753	0.000663118	0	0.000579911	0	0	0	0	0	0	0	0	0	0	0	0	0	0	0	0	0	0.00658683	0.000660175	0.000172829	0	0	0	0	0	0	0	0	0	0	0	0	0
649		New.ReferenceOTU2399	k__Fungi; unclassified; unclassified; unclassified; unclassified; unclassified; unclassified	0	0	0	0	0	0	0	0	0	0	0	0	0	0	0	0	0	0	0	0	0	0	0	0	0	0	0	0	0	0	0	0	0	0	0	0.718391	0	0	0	0	0	0	0	0	0	0
650		New.ReferenceOTU825	k__Fungi; p__Ascomycota; c__Eurotiomycetes; o__Eurotiales; f__Aspergillaceae; g__Aspergillus; unclassified	0	0	0	0	0.00992244	0	0	0	0	0	0	0	0	0	0	0	0	0	0	0	0	0	0	0	0	0	0	0	0	0	0	0	0	0	0	0	0	0	0	0	0	0	0	0	0	0
651		New.ReferenceOTU2397	k__Fungi; unclassified; unclassified; unclassified; unclassified; unclassified; unclassified	0	0	0	0	0	0	0	0	0	0	0	0	0	0	0	0	0	0	0	0	0	0	0	0	0	0	0	0	0	0	0	0	0	0	0	0	0.00779256	0	0	0	0	0	0	0	0	0
652		New.ReferenceOTU248	k__Fungi; p__Basidiomycota; c__Agaricomycetes; unclassified; unclassified; unclassified; unclassified	0	0	0	0	0	0.0219962	0	0	0.0283871	0	0.0105152	0	0.0336348	0	0	0	0	0	0	0	0	0	0	0	0	0	0	0	0	0	0	0	0	0	0	0	0	0	0	0	0	0	0	0	0	0
653		New.ReferenceOTU1911	k__Fungi; unclassified; unclassified; unclassified; unclassified; unclassified; unclassified	0	0	0	0	0	0	0	0	0	0	0	0	0	0	0	0	0	0	0	0	0	0	0	0	0	0	0	0	0	0	0	0	0	0	0	0	0.670025	0	0	0	0	0	0	0	0	0
654		New.ReferenceOTU2083	k__Fungi; p__Ascomycota; c__Sordariomycetes; o__Hypocreales; f__Nectriaceae; unclassified; unclassified	0	0	0	0	0	0	0	0	0	0	0	0	0	0	0	0	0	0	0	0	0	0	0	0	0	0	0	0	0	0	0	0	0	0	0	0	0	0.000109032	0	0.381228	0	0	0	0	0	0
655		New.ReferenceOTU2088	k__Fungi; p__Ascomycota; c__Leotiomycetes; o__Helotiales; unclassified; unclassified; unclassified	0	0	0	0	0	0.0343691	0	0	0.00417921	0	0.0210303	0	0.0186538	0	0	0	0	0	0	0	0	0	0	0	0	0	0	0	0	0	0	0	0	0	0	0	0	0	0	0	0	0	0	0	0	0
656		New.ReferenceOTU644	k__Fungi; p__Ascomycota; c__Dothideomycetes; o__Capnodiales; f__Mycosphaerellaceae; g__Mycosphaerella; s__Mycosphaerella_tassiana	0.00577052	0.000952697	0.000947282	0.000951812	0.00134681	0.0501799	0.000947876	0.00094465	0.0328572	0.00568403	0.0210205	0.000949416	0.0415465	0.0120844	0.00445262	0.00896324	0.000639642	0.0280177	0.0213609	0.00999021	0.000588431	0.00864839	0.00953306	0.0102451	0.00480788	0.0103388	0.00435682	0.000511902	0.00445703	0.00350502	0.00371215	0.00917188	0.0109678	0.00354032	0.00695183	0.00313644	0.00312415	0.0031734	0.00361985	0.00316644	0	0	0	0.00388221	0.000325712	0.000462561
657		New.ReferenceOTU344	k__Fungi; unclassified; unclassified; unclassified; unclassified; unclassified; unclassified	0	0	0	0	0	0	0	0	0	0	0	0	0	0	0	0	0	0	0	0	0	0	0	0	0	0	0	0	0	0	0	0	0	0	0	0	0	0.000109032	0	0.047385	0	0	0	0	0	0
658		New.ReferenceOTU3382	k__Fungi; p__Ascomycota; c__Sordariomycetes; o__Hypocreales; f__Hypocreaceae; g__Trichoderma; unclassified	0.0595158	0.257522	0.660534	0.332221	0.0581482	0.0752144	0.128621	0.193492	0.060665	0.0568989	0.0619164	0.292796	0.0494768	0.659928	0.301896	0.109289	0.115703	0.123097	0.48204	0.132346	0.115291	0.0553259	0.111793	0.549676	0.23071	0.112777	0.0247418	0.210861	0.210335	0.680336	0	0	0	0	0	0	0	0	0	0	0.501694	0.134098	0.155532	0.49996	0.263759	0.0846709
659		New.ReferenceOTU2377	k__Fungi; p__Ascomycota; c__Dothideomycetes; o__Pleosporales; f__Pleosporaceae; g__Curvularia; unclassified	0.123673	0.123597	0.122894	0.123482	0.120962	0.133794	0.122971	0.122553	0.125812	0.118364	0.126831	0.123171	0.103834	0.181121	0.798402	0.00860535	0.161004	0.224154	0.258615	0.221653	0.0524	0.000574724	0.16429	0.280981	0.455782	0.307268	0.132791	0.531516	0.172966	0.0105749	0.11447	0.112613	0.109152	0.115368	0.130795	0.102207	0.101807	0.103411	0.11796	0.103185	0.212368	0	0.0078395	0.586304	0.342863	0.064317
660		New.ReferenceOTU2376	k__Fungi; p__Mortierellomycota; c__Mortierellomycetes; o__Mortierellales; f__Mortierellaceae; g__Mortierella; s__Mortierella_humilis	0	0	0.000114297	0	0	0	0	0	0	0	0	0	0	0	0	0	0	0	0	0	0	0	0	0	0	0	0	0	0	0	0	0	0	0	0	0	0	2.38833	1.26097	0	0.186864	0.190855	0.182201	0.189645	0.192832	0.189196
661		New.ReferenceOTU2375	k__Fungi; p__Basidiomycota; c__Malasseziomycetes; o__Malasseziales; f__Malasseziaceae; g__Malassezia; unclassified	0	0	0	0	0	0	0	0	0	0	0	0	0	0	0	0	0	0	0	0	0	0	0	0	0	0	0	0	0	0	0	0	0	0	0	0	0	0	0	0	0	0	0	0	0	0
662		New.ReferenceOTU2371	k__Fungi; p__Basidiomycota; c__Malasseziomycetes; o__Malasseziales; f__Malasseziaceae; g__Malassezia; s__Malassezia_restricta	0	0	0	0	0	0	0	0	0	0	0	0	0	0	0	0	0	0	0	0	0	0	0	0	0	0	0	0	0	0	0	0	0	0	0	0.0740982	0.0227059	0.000109032	0.0697352	2.12898	0	0	0	0	0	0
663		New.ReferenceOTU2378	k__Fungi; p__Basidiomycota; c__Agaricomycetes; o__Auriculariales; f__Auriculariales_fam_Incertae_sedis; g__Oliveonia; s__Oliveonia_pauxilla	0.0040224	0.00401993	0.00399708	0.00401619	0.00393424	0.00415921	0.00399958	0.00398597	0.00409198	0.00384972	0.00429061	0.00400608	0.00330141	0.04359	0	0.0287486	0	0	0	0	0	0	0	0.0218639	0	0	0	0	0	0.0292604	0	0	0	0	0	0	0	0	0	0	0.0461648	0	0	0.0756147	0.0181334	0
664		New.ReferenceOTU3172	k__Fungi; unclassified; unclassified; unclassified; unclassified; unclassified; unclassified	0	0	0	0	0	0	0	0	7.88529e-05	0	0	0	0	0	0	0	0	0	0	0	0	0	0	0	0	0	0	0	0	0	0.000760019	0.00429113	0.170064	0.000243309	0.00439933	0	0	0	0	0	0	0	0	0	0	0
665		New.ReferenceOTU3170	k__Fungi; p__unidentified; c__unidentified; o__unidentified; f__unidentified; g__unidentified; s__unidentified	0.0720101	0.0116398	0.0115736	0.011629	1.71555	0.0374995	0.0160171	0.0115415	0.0120688	0.0263005	0.0182659	0.0115997	0.0219859	0.405623	0.0417958	0.0520277	0.0443904	0.0438755	0.0386828	0.0724263	0.0408365	0.0519032	0.0459668	0.0400624	0.0425048	0.0641006	0.0421219	0.0355255	0.0504084	0.0354913	0.00514257	0.00531996	0.00490368	0.00537518	0.00583198	0.00459168	0.00457369	0.00464578	0.00529937	0.00463559	0	0	0	0	0.0280072	0
666		New.ReferenceOTU3177	k__Fungi; p__Ascomycota; c__Sordariomycetes; o__Hypocreales; f__Nectriaceae; unclassified; unclassified	0.0436237	0.111329	0.0432051	0.36496	0.0424977	0.0473381	0.0431287	0.246909	0.145019	0.0420033	0.0474828	0.341962	0.0369994	0.215092	0.557259	0.260935	0.157822	0.131502	0.251882	0.185452	0.0277973	0	0.0270224	0.310316	0.0315152	0.220688	0.203974	0.0481193	0.101929	0.0827874	0.0337723	0.0333551	0.0322035	0.665524	0.129775	0.0301545	0.0300364	0.0305098	0.0348021	0.0304429	0.0742461	0	0	0.155243	0.00190464	0.408327
667		New.ReferenceOTU3175	k__Fungi; p__Basidiomycota; c__Tremellomycetes; o__Trichosporonales; f__Trichosporonaceae; g__Trichosporon; s__Trichosporon_asahii	0.00527791	0.00527467	0.00524468	0.00526977	0.00516224	0.00545743	0.00524797	0.00523011	0.00536921	0.00505133	0.0058262	0.0052565	0.00433188	0.00037416	0	0.0225543	0	0.00715366	0	0.0271181	0.000985056	0.00814295	0	0	0	0.0382516	0.00154576	0	0	0.0608304	0.654332	0.000200183	0	0	0	0	0	0	0	0	0.0171589	0.0174741	0.0378913	0.0769254	0.103053	0.017373
668		New.ReferenceOTU1994	k__Fungi; p__Basidiomycota; c__Agaricomycetes; o__Agaricales; f__Entolomataceae; g__Clitopilus; s__Clitopilus_crispus	3.09448	13.7306	10.2629	13.36	3.02666	3.19973	9.64568	11.8609	3.14801	2.96164	3.17351	11.9081	2.53981	12.2311	12.818	6.14047	13.4324	10.9111	14.0272	8.11098	2.159	2.99857	5.80636	11.0862	10.982	6.68606	9.57193	10.8896	10.4561	12.0496	0	0	0	0	0	0	0	0	0	0	14.6865	10.507	4.64976	13.3567	14.0402	11.4324
669		New.ReferenceOTU1866	k__Fungi; unclassified; unclassified; unclassified; unclassified; unclassified; unclassified	0	0	0	0	0	0	0	0	0	0	0	0	0.363508	0	0	0	0	0	0	0	0	0	0	0	0	0	0	0	0	0	0	0	0	0	0	0	0	0	0	0	0	0	0	0	0	0
670		New.ReferenceOTU1865	k__Fungi; p__Basidiomycota; c__Wallemiomycetes; o__Wallemiales; f__Wallemiaceae; g__Wallemia; s__Wallemia_sebi	0	0	0	0	0	0	0	0	0	0	0	0	0	0	0	0	0	0	0	0	0	0	0	0	0	0	0	0	0	0	0	0	0	0	0	0	0	0	0	0	0	0	0	0	0	0
671		New.ReferenceOTU1861	k__Fungi; unclassified; unclassified; unclassified; unclassified; unclassified; unclassified	0	0	0	0	0	0	0	0	0	0	0	0	0	0	0	0	0	0	0	0	0	0	0	0	0	0	0	0	0	0	0	0.233207	0	0	0	0	0	0	0	0	0	0	0	0	0	0
672		New.ReferenceOTU3350	k__Fungi; p__unidentified; c__unidentified; o__unidentified; f__unidentified; g__unidentified; s__unidentified	0.000330141	0	0	0	2.71105e-05	0	0	0	7.88529e-05	0.000361441	0.0417765	0	0	0	0	0	0	0	0	0	0	0	0	0	0	0	0	0	0	0	0	0	0	0	0	0	0	0	0	0	0	0	0	0	0	0
673		New.ReferenceOTU3354	k__Fungi; unclassified; unclassified; unclassified; unclassified; unclassified; unclassified	0	0	0	0	0	0	0	0	0	0	0	0	0	0	0	0	0	0	0	0	0	0	0	0	0	0	0	0	0	0	0	0	0	0	0	0	0.367862	0	0	0	0	0	0	0	0	0
674		New.ReferenceOTU3284	k__Fungi; p__Basidiomycota; c__Tremellomycetes; o__Tremellales; f__Bulleribasidiaceae; g__Hannaella; s__Hannaella_sinensis	0.00350318	0.0033093	0.00329049	0.00330623	0.00323877	0.0118121	0.00329255	0.00328135	0.00336862	0.00316918	0.00339591	0.0032979	0.00440272	0	0	0	0	0.00131721	0	0.000102495	0	0	0	0.108897	0	0	0	0	0	0	0	0	0	0	0	0	0	0	0	0	0	0	0.000344861	0.00846433	0	0.00900754
675		New.ReferenceOTU1020	k__Fungi; p__Ascomycota; c__Pezizomycetes; o__Pezizales; f__Ascodesmidaceae; g__Cephaliophora; s__Cephaliophora_tropica	0	0	0	0	0	0	0	0	0	0	0	0	0	0	0.0868423	0	0	0.00822129	0	0.0265266	0	0.04202	0	0	0	0.00981703	0	0	0	0	0	0	0	0	0	0	0	0	0	0	0	0	0.00724208	0	0	0.00180151
676		New.ReferenceOTU1602	k__Fungi; unclassified; unclassified; unclassified; unclassified; unclassified; unclassified	0.000990423	0	0	0	2.71105e-05	0	0	0	0.0491254	0.0749991	0.377504	0	0	0	0	0	0	0	0	0	0	0	0	0	0	0	0	0	0	0	0	0	0	0	0	0	0	0	0	0	0	0	0	0	0	0
677		New.ReferenceOTU1604	k__Fungi; unclassified; unclassified; unclassified; unclassified; unclassified; unclassified	0	0	0	0	0	0	0	0	0	0	0	0	0	0	0	0	0	0	0	0	0	0	0	0	0	0	0	0	0	0	0	0	0.0159003	0.000486618	0.49901	0	0	0	0	0	0	0	0	0	0	0
678		New.ReferenceOTU1739	k__Fungi; unclassified; unclassified; unclassified; unclassified; unclassified; unclassified	0	0	0	0	0	0	0	0	0	0	0	0	0	0	0	0	0	0	0	0	0	0	0	0	0	0	0	0	0	0	0	0	0	0	0	0	0.227193	0	0	0	0	0	0	0	0	0
679		New.ReferenceOTU91	k__Fungi; unclassified; unclassified; unclassified; unclassified; unclassified; unclassified	0	0	0	0	0	0	0	0	0	0	0	0	0	0	0	0	0	0	0	0	0	0	0	0	0	0	0	0	0	0	0.0692884	0	0	0	0	0	0	0	0	0	0	0	0	0	0	0
680		New.ReferenceOTU97	k__Fungi; p__Ascomycota; unclassified; unclassified; unclassified; unclassified; unclassified	0.00016507	0	0	0	2.71105e-05	0.0158098	0	0	0	0	0.000663118	0	0.0944289	0	0	0	0	0	0	0	0	0	0	0	0	0	0	0	0	0	0	0	0	0	0	0	0	0	0	0	0	0	0	0	0	0
681		New.ReferenceOTU94	k__Fungi; unclassified; unclassified; unclassified; unclassified; unclassified; unclassified	0	0	0	0	0	0	0	0	0	0	0	0	0	0	0	0	0	0	0	0	0	0	0	0	0	0	0	0	0	0	0.0359742	0.0280574	0	0.00170317	0	0	0	0	0	0	0	0	0	0	0	0
682		New.ReferenceOTU98	k__Fungi; p__Ascomycota; c__Sordariomycetes; o__Hypocreales; unclassified; unclassified; unclassified	0	0	0	0	0	0	0	0	0	0	0	0	0	0	0	0	0	0	0	0	0	0	0	0	0	0	0	0	0	0	0	0	0	0	0	0	0	0	0	0	0	0	0	0	0	0
683		New.ReferenceOTU493	k__Fungi; p__Ascomycota; c__Eurotiomycetes; o__Eurotiales; f__Aspergillaceae; g__Aspergillus; s__Aspergillus_hiratsukae	0.00100999	0.00100937	0.00100363	0.00100843	0.000987853	0.0044089	0.133725	0.00100084	0.00102746	0.001093	0.00103578	0.00100589	0.00170754	0.00216583	0.0206175	0.00319151	0.00272302	0.0025818	0.0310167	0.00264418	0.00250501	0.00318388	0.00281972	0.00245753	0.00260735	0.00276079	0.00258386	0.00217922	0.00216577	0.00217712	0	0	0	0	0	0	0	0	0	0	0	0	0	0	0.0148364	0.0135113
684		New.ReferenceOTU2186	k__Fungi; p__Ascomycota; c__Dothideomycetes; o__Botryosphaeriales; f__Botryosphaeriaceae; g__Lasiodiplodia; unclassified	0.0791976	0.305053	0.427084	0.0793658	0.0821625	0.0837932	0.436117	0.401368	0.0805677	0.0757977	0.0812203	0.649731	0.0664281	0.50584	0.313214	0.121071	0.114639	0.343101	0.537837	0.340979	0.0974232	0.0243325	0.120956	0.317539	0.0671288	0.460905	0.45065	0.389395	0.0932732	0.733356	0	0	0	0	0	0	0	0	0	0	0.177429	0.706223	0.0782835	0.376945	0.176389	0.0648543
685		New.ReferenceOTU304	k__Fungi; p__Ascomycota; c__Leotiomycetes; o__Erysiphales; f__Erysiphaceae; g__Blumeria; s__unidentified	0.212125	0.211712	0.210508	0.211515	0.209944	0.221407	0.21064	0.209923	0.225251	0.208951	0.217415	0.210982	0.174534	0.373985	0.563806	0.495431	0.133426	1.17797	0.5163	0.899008	0.133889	0.184061	0.0830577	0	0.186781	1.08927	0.562066	0.100307	0.419183	0.186489	2.67749	0.731642	0.29491	0.460297	0.348865	0.274671	0.273595	0.277907	0.317004	0.277298	0.253503	0	0	0.389361	0.164267	0.292469
686		New.ReferenceOTU1462	k__Fungi; p__Ascomycota; c__Dothideomycetes; o__Pleosporales; f__Sporormiaceae; g__Preussia; s__Preussia_flanaganii	0.00423681	0	0	0	2.71105e-05	0.0123729	0	0	0.000394265	0.0105722	0	0	0.0656266	0	0	0	0	0	0	0	0	0	0	0	0	0	0	0	0	0	0	0	0	0	0	0	0	0	0	0	0	0	0	0	0	0
687		New.ReferenceOTU1461	k__Fungi; unclassified; unclassified; unclassified; unclassified; unclassified; unclassified	5.50235e-05	0	0	0	0	0	0	0	0	0.0949687	4.73656e-05	0	0.000386607	0	0	0	0	0	0	0	0	0	0	0	0	0	0	0	0	0	0.000506679	0.211421	0.000172829	0	0	0	0	0	0	0	0	0	0	0	0	0
688		New.ReferenceOTU1025	k__Fungi; unclassified; unclassified; unclassified; unclassified; unclassified; unclassified	0	0	0	0	0	0	0	0	0	0	0	0	0	0	0	0	0	0	0	0	0	0	0	0	0	0	0	0	0	0	0	0	0	0	0	0	0	0	0	0	0	0	0	0	0	0
689		New.ReferenceOTU2414	k__Fungi; p__Basidiomycota; c__Agaricomycetes; o__Agaricales; f__Agaricaceae; unclassified; unclassified	0.211166	1.87743	2.08669	2.55125	0.206538	0.218348	1.42475	0.984312	0.214819	0.202101	0.216559	1.5044	0.173315	1.39319	0.138049	0.464013	0.581093	0.814692	1.58004	1.14255	0	0.757986	0.780683	0.923253	0.74464	0.825922	1.24543	1.1987	0.575208	1.51635	0	0	0	0	0	0	0	0	0	0	1.29317	2.05603	0.406936	1.32213	1.26769	0.703489
690		New.ReferenceOTU1192	k__Fungi; p__Ascomycota; c__Pezizomycotina_cls_Incertae_sedis; o__Pezizomycotina_ord_Incertae_sedis; f__Pezizomycotina_fam_Incertae_sedis; g__Ciliophora; s__unidentified	0.000825353	0	0	0	8.13315e-05	0.00137476	0	0	0.000157706	0.000632522	0.0120309	0	0.0192337	0	0	0	0	0	0	0	0	0	0	0	0	0	0	0	0	0	0	0	0	0	0	0	0	0	0	0	0	0	0	0	0	0
691		New.ReferenceOTU1191	k__Fungi; p__Ascomycota; c__Sordariomycetes; o__Chaetosphaeriales; f__Chaetosphaeriaceae; unclassified; unclassified	0	0	0	0	0	0	0	0	0	0	0	0	0	0	0	0	0	0	0	0	0	0	0	0	0	0	0	0	0	0	0	0	0	0	0	0	0	3.82452	0	0.000238715	0	0	0	0	0	0
692		New.ReferenceOTU1196	k__Fungi; p__Ascomycota; c__Saccharomycetes; o__Saccharomycetales; f__Debaryomycetaceae; g__Meyerozyma; s__Meyerozyma_guilliermondii	0	0	0	0	0	0	0	0	0	0	0	0	0	0	0	0	0	0	0	0	0	0	0	0	0	0	0	0	0	0	0	0	0	0	0	0	0	0.742837	0.816322	0.290278	0	0	0	0	0	0
693		New.ReferenceOTU1198	k__Fungi; unclassified; unclassified; unclassified; unclassified; unclassified; unclassified	0	0	0	0	0	0	0	0	0	0	0	0	0	0	0	0	0	0	0	0	0	0	0	0	0	0	0	0	0	0	0.174424	0	0	0	0	0	0	0	0	0	0	0	0	0	0	0
694		New.ReferenceOTU2097	k__Fungi; unclassified; unclassified; unclassified; unclassified; unclassified; unclassified	0	0	0	0	0.0282762	0	0	0	0	0	0	0	0	0	0	0	0	0	0	0	0	0	0	0	0	0	0	0	0	0	0	0	0	0	0	0	0	0	0	0	0	0.000289317	0	0	0	0
695		New.ReferenceOTU2966	k__Fungi; p__unidentified; c__unidentified; o__unidentified; f__unidentified; g__unidentified; s__unidentified	0.000756533	0.000756069	0.000751771	0.000755366	0.00262335	0.0760295	0.000752242	0.000749682	0.000769621	0.000724056	0.000775855	0.000753465	0.00102787	0.0212805	0.000343596	0.00042771	0.000364925	0.00558835	0.000318004	0.00991075	0.000335709	0.000426687	0.000377885	0.000329345	0.000349424	0.0146469	0.000346276	0.000292048	0.000290245	0.000291767	0.118223	2.52546	0	0	0	0	0	0	0	0	0.12641	0.139343	0.123921	0.128291	0.130447	0.127987
696		New.ReferenceOTU2962	k__Fungi; unclassified; unclassified; unclassified; unclassified; unclassified; unclassified	0.00660282	0	0	0	0.000894646	0.00274953	0	0	0.00102509	0.0156323	0.0514864	0	0.0823474	0	0	0	0	0	0	0	0	0	0	0	0	0	0	0	0	0	0	0	0	0	0	0	0	0	0	0	0	0	0	0	0	0
697		New.ReferenceOTU275	k__Fungi; unclassified; unclassified; unclassified; unclassified; unclassified; unclassified	0	0	0	0	0	0	0	0	0	0	0	0	0	0	0	0	0	0	0	0	0	0	0	0	0	0	0	0	0	0	0	0	0.102833	0	0	0	0	0	0	0	0	0	0	0	0	0
698		New.ReferenceOTU2987	k__Fungi; unclassified; unclassified; unclassified; unclassified; unclassified; unclassified	0	0	0	0	0	0	0	0	0	0	0	0	0	0	0	0	0	0	0	0	0	0	0	0	0	0	0	0	0	0	0	0	0	0	0	0	0.603251	0	0	0	0	0	0	0	0	0
699		New.ReferenceOTU2980	k__Fungi; p__Ascomycota; c__Eurotiomycetes; o__Eurotiales; f__Aspergillaceae; g__Aspergillus; unclassified	0	0	0	0	0	0	0	0	0	0	0	0	0	0	0	0	0	0	0	0	0	0	0	0	0	0	0	0	0	0	0	0	0	0	0	0	0.0197501	0	0	0	0	0	0	0	0	0
700		New.ReferenceOTU903	k__Fungi; unclassified; unclassified; unclassified; unclassified; unclassified; unclassified	0	0	0	0	0	0	0	0	0	0	0	0	0	0	0	0	0	0	0	0	0	0	0	0	0	0	0	0	0	0	0	0	0	0	0	0	0.0600564	0	0	0	0	0	0	0	0	0
701		New.ReferenceOTU901	k__Fungi; p__Ascomycota; c__Leotiomycetes; o__Thelebolales; f__Pseudeurotiaceae; g__Pseudogymnoascus; s__Pseudogymnoascus_roseus	0.00311239	0.00164869	0.00163931	0.00164715	0.00300986	0.0211206	0.00164034	0.00163476	0.00207127	0.0144899	0.00468225	0.00164301	0.0100254	0	0	0	0	0.00134055	0.0276858	0.00187049	0	0	0	0.00806556	0	0.00428692	0	0	0.0019966	0.0713725	0	0	0	0	0	0	0	0	0	0	0	0	0.0179328	0.0423217	0	0
702		New.ReferenceOTU900	k__Fungi; unclassified; unclassified; unclassified; unclassified; unclassified; unclassified	0	0	0	0	0	0	0	0	0	0	0	0	0	0	0	0	0	0	0	0	0	0	0	0	0	0	0	0	0	0	0	0	0	0	0	0	0.000134354	0	0	0	0	0	0	0	0	0
703		New.ReferenceOTU904	k__Fungi; p__Ascomycota; unclassified; unclassified; unclassified; unclassified; unclassified	0	0	0	0	0	0	0	0	0	0	0	0	0	0.00308605	0.104396	0.00640495	0.0191992	0.025486	0.00677428	0.00674404	0.00903597	0	0.00222097	0.000515487	0.00301993	0.00413349	0.00179948	0.00124466	0.0056841	0.00969685	0	0	0	0	0	0	0	0	0	0	0.00500582	0	0.00655236	0.00112858	0.00329698	0.0153128
704		New.ReferenceOTU2345	k__Fungi; p__Ascomycota; c__Dothideomycetes; o__Pleosporales; f__Pleosporaceae; g__unidentified; s__unidentified	0	0	0	0	0	0	0	0	0	0	0	0	0	0	0	0	0	0	0	0	0	0	0	0	0	0	0	0	0	0	0	0	0	0	0	0	0	0	0	0	0	0	0	0	0	0
705		New.ReferenceOTU64	k__Fungi; p__Ascomycota; c__Sordariomycetes; o__Microascales; f__Ceratocystidaceae; g__Thielaviopsis; s__Thielaviopsis_cerberus	0	0	0	0	0	0	0	0	0	0	0	0	0	0	0	0	0	0	0	0	0	0	0	0	0	0	0	0	0	0	0	0	0	0	0	0	0	0.132256	0	0	0	0	0	0	0	0
706		New.ReferenceOTU3165	k__Fungi; p__Basidiomycota; c__Agaricomycetes; o__Agaricales; f__Hygrophoraceae; g__Cuphophyllus; s__unidentified	0.00222958	0.0810578	0.00221555	0.154923	0.00218072	0.00230542	0.00221694	0.00220939	0.00226815	0.00213387	0.00228653	0.00234054	0.00182994	0	0.0921021	0	0.059358	0.00224472	0.00471304	0.00963215	0.012289	0	0	0	0.0328	0	0.0069952	0	0.000405528	0	0	0	0	0	0	0	0	0	0	0	0.0472772	0	0.00827667	0	0.0214304	0
707		New.ReferenceOTU3161	k__Fungi; p__Ascomycota; c__Dothideomycetes; o__Pleosporales; f__Pleosporaceae; g__Alternaria; s__Alternaria_alternata	0.0290614	0.022371	0.0222438	0.0223502	0.026343	0.0700137	0.0222578	0.264258	0.0229542	0.0229902	0.0299081	0.133351	0.0382541	0.160018	0.207702	0.149453	0.10488	0.0437243	0.0456413	0.0329316	0.0190472	0.0436573	0.0385204	0.0662625	0.0312726	0.0467977	0.0211791	0.0181408	0.0474781	0.333831	0.0809856	1.18839	1.12077	0.0771744	0.0881371	0.0682454	0.0679781	0.0690495	0.0787637	0.0688981	0.243873	0	0	0.173434	0.0764028	1.29059
708		New.ReferenceOTU3163	k__Fungi; unclassified; unclassified; unclassified; unclassified; unclassified; unclassified	0	0	0	0	0	0	0	0	0	0	0	0	0	0	0	0	0	0	0	0	0	0	0	0	0	0	0	0	0	0	0	0	0	0	0	0	0	0	0	0.344347	0	0	0	0	0	0
709		New.ReferenceOTU3169	k__Fungi; p__Mortierellomycota; c__Mortierellomycetes; o__Mortierellales; f__Mortierellaceae; g__Mortierella; s__Mortierella_amoeboidea	0	0	0	0	0	0.0247457	0	0	0	0	4.73656e-05	0	0.0299621	0	0	0	0	0	0	0	0	0	0	0	0	0	0	0	0	0	0	0	0	0	0	0	0	0	0	0	0	0	0	0	0	0
710		New.ReferenceOTU3348	k__Fungi; p__Ascomycota; c__Dothideomycetes; o__Pleosporales; f__Didymellaceae; g__Neoascochyta; s__Neoascochyta_paspali	0	0	0	0	0	0	0	0	0	0	0	0	0	0	0	0	0	0	0	0	0	0	0	0	0	0	0	0	0	0	0	0	0	0	0	0	0	0	0	0.000238715	0	0	0	0	0	0
711		New.ReferenceOTU3341	k__Fungi; p__Ascomycota; c__Saccharomycetes; o__Saccharomycetales; f__Saccharomycetaceae; g__Kazachstania; s__Kazachstania_pintolopesii	0.101453	0.109831	0.105409	0.11154	0.10169	0.104705	0.106797	0.108555	0.103013	0.0969139	0.103847	0.103511	0.0831105	0.107683	0	0.135403	0.19446	0	1.02737	0	0.0338603	0.0231482	0.0730653	0.955051	0.310943	0	0.016459	0.187107	0.00388328	0.0316812	0	0	0	0	0	0	0	0	0	0	0.131264	0.0102708	0.0931125	1.14494	0.461578	0.108991
712		New.ReferenceOTU3585	k__Fungi; unclassified; unclassified; unclassified; unclassified; unclassified; unclassified	0	0	0	0	0	0	0	0	0	0	0	0	0	0	0	0	0	0	0	0	0	0	0	0	0	0	0	0	0	0	0	0	0	0	0	0	0.191858	0	0	0	0	0	0	0	0	0
713		New.ReferenceOTU3582	k__Fungi; p__Ascomycota; c__Dothideomycetes; o__Pleosporales; f__Didymosphaeriaceae; unclassified; unclassified	0.00220094	0	0	0	0.000162663	0.0123729	0	0	0.000157706	0.00234937	0.000994677	0	0.0553815	0	0	0	0	0	0	0	0	0	0	0	0	0	0	0	0	0	0	0	0	0	0	0	0	0	0	0	0	0	0	0	0	0
714		New.ReferenceOTU3581	k__Fungi; p__Mortierellomycota; c__Mortierellomycetes; o__Mortierellales; f__Mortierellaceae; g__Mortierella; unclassified	0	0	0	0	2.71105e-05	0.0116855	0	0	0	0.00018072	0.000236828	0	0.113953	0	0	0	0	0	0	0	0	0	0	0	0	0	0	0	0	0	0	0	0	0	0	0	0	0	0	0	0	0	0	0	0	0
715		New.ReferenceOTU1017	k__Fungi; p__Ascomycota; c__Dothideomycetes; o__Pleosporales; f__Pleosporales_fam_Incertae_sedis; unclassified; unclassified	0	0	0	0	0	0	0	0	0	0	0	0	0.0451364	0	0	0	0	0	0	0	0	0	0	0	0	0	0	0	0	0	0	0	0	0	0	0	0	0	0	0	0	0	0	0	0	0
716		New.ReferenceOTU3298	k__Fungi; p__Ascomycota; c__Dothideomycetes; o__Pleosporales; f__Periconiaceae; g__Periconia; s__Periconia_macrospinosa	0	0	0	0	0	0	0	0	0	0	0	0	0	0	0.0221725	0	0.0234657	0.0057549	0	0.0125889	0	0	0	0.0041239	0.00469767	0.00206674	0.00719792	0	0.05242	0	0	0	0	0	0	0	0	0	0	0	0	0	0	0.0885934	0	0
717		New.ReferenceOTU1729	k__Fungi; unclassified; unclassified; unclassified; unclassified; unclassified; unclassified	0	0	0	0	0	0	0	0	0	0	0	0	0	0	0	0	0	0	0	0	0	0	0	0	0	0	0	0	0	0	0	0	0	0	0	0	0.0867929	0	0	0	0	0	0	0	0	0
718		New.ReferenceOTU1722	k__Fungi; p__Basidiomycota; c__Tremellomycetes; o__Trichosporonales; f__Trichosporonaceae; g__Cutaneotrichosporon; unclassified	0	0	0	0	0	0	0	0	0	0	0	0	0	0	0	0	0	0	0	0	0	0	0	0	0	0	0	0	0	0	0	0	0	0	0	0.000180728	0.000134354	7.69779	0.000525642	1.91306	0	0	0	0	0	0
719		New.ReferenceOTU1726	k__Fungi; p__Ascomycota; c__Eurotiomycetes; o__Eurotiales; f__Aspergillaceae; g__Aspergillus; s__Aspergillus_ruber	0.0486405	0.0529115	0.120431	0.0444411	0.0896602	0.139675	0.044473	0.0481586	0.0452704	0.0489736	0.0455785	0.0437843	0.0560381	0.120039	0.0605702	0.0662387	0	0.00280103	0.105928	0.0153808	0.0307658	0.00921919	0.0110771	0.031954	0	0.00183224	0.0306985	0	0.939857	0.114036	1.51196	0.0169355	0.0162227	0.0164595	0.0189934	0.0145818	0.0145247	0.0147536	0.0168292	0.0147212	0.10849	0	0.011532	0.787416	0.1052	0
720		New.ReferenceOTU86	k__Fungi; p__Ascomycota; c__Leotiomycetes; unclassified; unclassified; unclassified; unclassified	0	0	0	0	0	0.00893596	0	0	0.0713619	0	0.0106099	0	0.00415603	0	0	0	0	0	0	0	0	0	0	0	0	0	0	0	0	0	0	0	0	0	0	0	0	0	0	0	0	0	0	0	0	0
721		New.ReferenceOTU1292	k__Fungi; p__Ascomycota; c__Dothideomycetes; o__Pleosporales; f__Lentitheciaceae; g__Darksidea; s__Darksidea_epsilon	0.0053923	0	0	0	0.00417502	0	0	0	0.000946235	0.00957819	0.0482182	0	0	0	0	0	0	0	0	0	0	0	0	0	0	0	0	0	0	0	0	0	0	0	0	0	0	0	0	0	0	0	0	0	0	0
722		New.ReferenceOTU1295	k__Fungi; unclassified; unclassified; unclassified; unclassified; unclassified; unclassified	0.00693917	0.00528868	0.00525862	0.00528377	0.00621406	0.0179146	0.00526191	0.00524401	1.21375	0.00776988	0.251828	0.00527047	0.00528545	0.041239	0.0455961	0.165385	0.0484266	0.051353	0.0422	0.0529721	0.0445495	0.0566225	0.0513705	0.043705	0.0463695	0.0490983	0.0459518	0.0387556	0.0385163	0.0387183	0	0	0	0	0	0	0	0	0	0	0	0.000289317	0.000689723	0	0	0.010809
723		New.ReferenceOTU480	k__Fungi; p__Basidiomycota; c__Tremellomycetes; o__Tremellales; f__Bulleraceae; g__Bullera; s__Bullera_unica	0	0	0	0	0	0	0	0	0	0	0	0	0	0	0	0	0	0	0	0	0	0	0	0	0	0	0	0	0	0	0	0	0	0	0	0	0	0	0	0	0	0	0	0	0	0
724		New.ReferenceOTU481	k__Fungi; p__Ascomycota; c__Eurotiomycetes; o__Eurotiales; f__Aspergillaceae; g__Aspergillus; unclassified	0	0	0	0	0	0	0	0	0	0	0	0	0	0	0	0	0	0	0	0	0	0	0	0	0	0	0	0	0	0	0	0	0	0	0	0	0	0	0.455556	0.000119358	0	0	0	0	0	0
725		New.ReferenceOTU1501	k__Fungi; unclassified; unclassified; unclassified; unclassified; unclassified; unclassified	0.105315	0	0	0	0	0	0	0	0	0	0	0	0	0	0	0	0	0	0	0	0	0	0	0	0	0	0	0	0	0	0	0	0	0	0	0	0	0	0	0	0	0	0	0	0	0
726		New.ReferenceOTU1051	k__Fungi; unclassified; unclassified; unclassified; unclassified; unclassified; unclassified	0.000275118	0	0	0	0.000162663	0.0123729	0	0	0	0.000903603	0.00118414	0	0.299234	0	0	0	0	0	0	0	0	0	0	0	0	0	0	0	0	0	0	0	0	0	0	0	0	0	0	0	0	0	0	0	0	0
727		New.ReferenceOTU1054	k__Fungi; p__unidentified; c__unidentified; o__unidentified; f__unidentified; g__unidentified; s__unidentified	0	0	0	0	0	0	0	0	0	0	0	0	0	0	0	0	0	0	0	0	0	0	0	0	0	0	0	0	0	0	0	0.194421	0	0	0	0	0	0	0	0	0	0	0	0	0	0
728		New.ReferenceOTU1615	k__Fungi; unclassified; unclassified; unclassified; unclassified; unclassified; unclassified	0	0	0	0	0	0	0	0	0	0	0	0	0	0	0	0	0	0	0	0	0	0	0	0	0	0	0	0	0	0	0.0851221	0.0363096	0.0103697	0.000121655	0.0025139	0	0	0	0	0	0	0	0	0	0	0
729		New.ReferenceOTU1612	k__Fungi; p__Ascomycota; c__Eurotiomycetes; o__Eurotiales; f__Aspergillaceae; g__Aspergillus; s__Aspergillus_aculeatus	0	0	0	0	0	0	0	0	0	0	0	0	0	0	0	0	0	0	0	0	0	0	0	0	0	0	0	0	0	0	0	0	0	0	0	0	0	0	0	0.111241	0	0	0	0	0	0
730		New.ReferenceOTU649	k__Fungi; p__Basidiomycota; c__Wallemiomycetes; o__Wallemiales; f__Wallemiaceae; g__Wallemia; unclassified	0.000946531	0.00094595	0.163204	0.000945071	0.000925787	0.000978725	0.000941162	0.183415	0.000962906	0.000905898	0.000970706	0.00106041	0.000776871	0.00884505	0.0104706	0.0130339	0.0111206	0.0177731	0.0112583	0.0246358	0.0102303	0.0130027	0.0115155	0.0100363	0.0106482	0.0373991	0.0105523	0.00889975	0.00884481	0.00889119	0	0.620462	0	0	0	0	0	0	0	0	0.0268867	0.0653169	0.0262157	0.0272868	0.0277453	0.0272221
731		New.ReferenceOTU1688	k__Fungi; p__Ascomycota; c__Sordariomycetes; o__Sordariales; f__Chaetomiaceae; g__Trichocladium; s__Trichocladium_opacum	0	0	0	0	0	0	0	0	0	0	0	0	0	0	0	0	0	0	0	0	0	0	0	0	0	0	0	0	0	0	0	0	0	0	0	3.17881	0	0	0	0.000119358	0	0	0	0	0	0
732		New.ReferenceOTU1479	k__Fungi; unclassified; unclassified; unclassified; unclassified; unclassified; unclassified	0	0	0	0	0	0	0	0	0	0	0	0	0	0	0	0	0	0	0	0	0	0	0	0	0	0	0	0	0	0	0	0	0	0	0	0	0.0614	0	0	0	0	0	0	0	0	0
733		New.ReferenceOTU1471	k__Fungi; p__Ascomycota; c__Saccharomycetes; o__Saccharomycetales; f__Saccharomycetaceae; g__Issatchenkia; unclassified	0.00150727	0.00116246	0.000745654	0.000749221	0.000733933	0.000775901	0.000746122	0.000743583	0.000763359	0.0608785	0.000769543	0.000747335	0.000615877	0.00268626	0	0	0	0	0	0	0.0811472	0	0	0	0	0	0	0	0	0	9.33023e-05	9.1789e-05	8.89682e-05	0.0182397	0.00010581	8.33074e-05	8.2981e-05	8.42889e-05	9.61471e-05	8.41041e-05	0.00111736	7.65688e-05	0.00136566	7.63065e-05	7.75887e-05	0.00513941
734		New.ReferenceOTU1470	k__Fungi; p__Ascomycota; c__Sordariomycetes; o__Sordariales; f__Lasiosphaeriaceae; g__Cladorrhinum; s__Cladorrhinum_bulbillosum	0.00145171	0.00145082	0.00144257	0.00144947	0.0014199	0.0103501	0.00144348	0.00143856	0.00147682	0.00138939	0.00148879	0.00144582	0.00430214	0	0.00259617	0.00903321	0	0.00226681	0.0199847	0.00322745	0	0	0.00419898	0.018686	0	0.00872827	0.00143202	0	0	0	0	0	0	0	0	0	0	0	0	0	0.0194671	0	0.0106907	0	0.0247274	0
735		New.ReferenceOTU1472	k__Fungi; unclassified; unclassified; unclassified; unclassified; unclassified; unclassified	0	0	0	0	0	0	0	0	0	0	0	0	0	0.0203679	0.0175532	0.00788301	0.00497756	0.0271302	0.00320887	0.000449603	0.00645427	0.00252752	0.00240605	0.000515487	0.000671096	0.000516686	0.00134961	0.00373397	0.00884193	0.00215486	0	0	0	0	0	0	0	0	0	0	0.00611822	0	0.0062075	0.00620718	0.0131879	0.0306256
736		New.ReferenceOTU2400	k__Fungi; p__Mortierellomycota; c__Mortierellomycetes; o__Mortierellales; f__Mortierellaceae; g__Mortierella; unclassified	0.000715306	0	0	0	5.4221e-05	0.00274953	0	0	0	0.000993963	0.000568387	0	0.0433	0	0	0	0	0	0	0	0	0	0	0	0	0	0	0	0	0	0	0	0	0	0	0	0	0	0	0	0	0	0	0	0	0
737		New.ReferenceOTU2402	k__Fungi; unclassified; unclassified; unclassified; unclassified; unclassified; unclassified	0	0	0	0	0	0	0	0	0	0	0	0	0	0	0	0	0	0	0	0	0	0	0	0	0	0	0	0	0	0	0	0	0	0	0	0	0	0	0	0	0	0	0	0	0	0
738		New.ReferenceOTU2405	k__Fungi; p__Ascomycota; c__Sordariomycetes; o__Sordariales; f__Chaetomiaceae; g__Humicola; s__Humicola_nigrescens	0.00106159	0.000932357	0.000927057	0.00093149	0.00359607	0.000964661	0.000927638	0.000924481	0.0373333	0.00103374	0.00184279	0.000929146	0.000765708	0.00821693	0	0	0.0142721	0	0	0	0.000760085	0.0021793	0.00947624	0	0	0	0	0.0310195	0	0	0	0	0	0	0	0	0	0	0	0	0	0	0.00551778	0	0	0
739		New.ReferenceOTU2407	k__Fungi; p__Ascomycota; c__Pezizomycotina_cls_Incertae_sedis; o__Pezizomycotina_ord_Incertae_sedis; f__Pezizomycotina_fam_Incertae_sedis; g__Ciliophora; s__unidentified	0.00110047	0	0	0	0.000135553	0.000687381	0	0	0.000315411	0.00117468	0.0203198	0	0.0259994	0	0	0	0	0	0	0	0	0	0	0	0	0	0	0	0	0	0	0	0	0	0	0	0	0	0	0	0	0	0	0	0	0
740		New.ReferenceOTU499	k__Fungi; p__Ascomycota; c__Saccharomycetes; o__Saccharomycetales; unclassified; unclassified; unclassified	0	0	0	0	0	0	0	0	0	0	0	0	0	0	0	0	0	0	0	0	0	0	0	0	0	0	0	0	0	0	0	0.106288	0	0	0	0	0	0	0	0	0	0	0	0	0	0
741		New.ReferenceOTU1185	k__Fungi; p__Ascomycota; c__Dothideomycetes; o__Pleosporales; f__Pleosporaceae; g__Alternaria; unclassified	0.0106746	0	0	0	0.00132841	0.00274953	0	0	0.00205018	0.0176203	0.00412081	0	0.000676563	0	0	0	0	0	0	0	0	0	0	0	0	0	0	0	0	0	0	0	0	0	0	0	0	0	0	0	0	0	0	0	0	0
742		New.ReferenceOTU2573	k__Fungi; unclassified; unclassified; unclassified; unclassified; unclassified; unclassified	0.00431125	0.0043086	0.00428411	0.0043046	0.00421677	0.00445789	0.0042868	0.00529521	0.00438583	0.00412617	0.00442136	0.00429376	0.00353849	0.0293699	0.0318382	0.00940759	0.0264949	0.0114302	0.003704	0.000190574	0.00587344	0.00069129	0.00140043	0.000812581	0	0.00112277	0.00197929	0.00384927	0.00375598	0.00267181	0	0	0	0	0	0	0	0	0	0	0.0122364	0	0.00965611	0.00338573	0.0296728	0.04774
743		New.ReferenceOTU466	k__Fungi; unclassified; unclassified; unclassified; unclassified; unclassified; unclassified	0	0	0	0	0	0	0	0	0	0	0	0	0	0	0	0	0	0	0	0	0	0	0	0	0	0	0	0	0	0	0	0	0	0	0	0	0	0	0	0.591775	0	0	0	0	0	0
744		New.ReferenceOTU268	k__Fungi; unclassified; unclassified; unclassified; unclassified; unclassified; unclassified	0	0	0	0	0	0	0	0	0	0	0	0	0	0	0	0	0	0	0	0	0	0	0	0	0	0	0	0	0	0	0	0	0	0	0	0	0	0	0	0	0	0	0	0	0	0
745		New.ReferenceOTU2995	k__Fungi; unclassified; unclassified; unclassified; unclassified; unclassified; unclassified	5.50235e-05	0	0	0	0	0	0	0	0	0.0979506	0	0	0	0	0	0	0	0	0	0	0	0	0	0	0	0	0	0	0	0	0	0	0	0	0	0	0	0	0	0	0	0	0	0	0	0
746		New.ReferenceOTU2994	k__Fungi; unclassified; unclassified; unclassified; unclassified; unclassified; unclassified	0	0	0	0	0	0	0	0	0	0	0	0	0	0.00740651	0.157055	0.0167514	0.0071108	0.00904341	0.0766563	0.00854245	0	0.0031594	0	0.00463939	0.0251661	0.0196341	0.00044987	0	0.00315783	0	0	0	0	0	0	0	0	0	0	0	0	0	0.000344861	0.00677147	0.00164849	0.00990829
747		New.ReferenceOTU2999	k__Fungi; p__Ascomycota; c__Saccharomycetes; o__Saccharomycetales; unclassified; unclassified; unclassified	0.0281319	0.0281147	0.0279548	0.0280885	0.0275154	0.27528	0.0279724	0.0278772	0.0286186	0.0287561	0.0652598	0.0280178	0.0265185	0	0	0.0567425	0	0	0	0	0	0	1.19625	0	0.168345	0.000543884	0	0	0	0	1.12323	14.2179	7.47606	18.8942	0	0	0	0	0	0	0.441054	0.445325	33.4747	0.528719	0.463801	0.473209
748		New.ReferenceOTU2750	k__Fungi; p__Ascomycota; c__Saccharomycetes; o__Saccharomycetales; f__Saccharomycetales_fam_Incertae_sedis; g__Candida; unclassified	0	0	0	0	0	0	0	0	0	0	0	0	0	0	0	0	0	0	0	0	0	0	0	0	0	0	0	0	0	0	0	0	0	0	0	0	0	0.000109032	0.0434531	0	0	0	0	0	0	0
749		New.ReferenceOTU2757	k__Fungi; p__Ascomycota; c__Saccharomycetes; o__Saccharomycetales; f__Trichomonascaceae; g__Zygoascus; s__Zygoascus_hellenicus	0	0	0	0	0	0	0	0	0	0	0	0	0	0	0	0	0	0	0	0	0	0	0	0	0	0	0	0	0	0	0	0	0	0	0	0.00108436	0	0	0	0	0	0	0	0	0	0
750		New.ReferenceOTU1153	k__Fungi; p__Ascomycota; c__Sordariomycetes; o__Hypocreales; f__Nectriaceae; g__Fusarium; unclassified	0	0	0	0	0	0	0	0	0	0	0	0	0	0	0	0	0	0	0	0	0	0	0	0	0	0	0	0	0	0	0	0	0	0	0	0	0	0	0	0	0	0	0	0	0	0
751		New.CleanUp.ReferenceOTU18273	k__Fungi; unclassified; unclassified; unclassified; unclassified; unclassified; unclassified	0.0025861	0	0	0	0	0	0	0	0	0.136806	0	0	0	0	0	0	0	0	0	0	0	0	0	0	0	0	0	0	0	0	0	0	0	0	0	0	0	0	0	0	0	0	0	0	0	0
752		New.CleanUp.ReferenceOTU22004	k__Fungi; unclassified; unclassified; unclassified; unclassified; unclassified; unclassified	0	0	0	0	0	0	0	0	0	0	0	0	0	0	0	0	0	0	0	0	0	0	0	0	0	0	0	0	0	0	0.0753685	0	0.00155546	0	0	0	0	0	0	0	0	0	0	0	0	0
753		New.CleanUp.ReferenceOTU39348	k__Fungi; p__Ascomycota; c__Leotiomycetes; o__Helotiales; unclassified; unclassified; unclassified	0	0	0	0	0	0.000687381	0	0	7.88529e-05	0	0.000189462	0	0.0348913	0	0	0	0	0	0	0	0	0	0	0	0	0	0	0	0	0	0	0	0	0	0	0	0	0	0	0	0	0	0	0	0	0
754		New.CleanUp.ReferenceOTU44659	k__Fungi; unclassified; unclassified; unclassified; unclassified; unclassified; unclassified	0	0	0	0	0	0	0	0	0	0	0	0	0	0.00740651	0.00461927	0.00344882	0.00568864	0.00164426	0.00891352	0.000899205	0.00283988	0	0.00240605	0	0.000335548	0.000516686	0.00134961	0.00207443	0.00252627	0.000718286	0	0	0	0	0	0	0	0	0	0	0.00278101	0	0.00103458	0.000564289	0.0313213	0.0162136
755		New.CleanUp.ReferenceOTU67951	k__Fungi; unclassified; unclassified; unclassified; unclassified; unclassified; unclassified	0	0	0	0	0	0	0	0	0	0	0	0	0	0	0	0	0	0	0	0	0	0	0	0	0	0	0	0	0	0	0.0168471	0	0.0406148	0	0	0	0	0	0	0	0	0	0	0	0	0
756		New.CleanUp.ReferenceOTU69596	k__Fungi; unclassified; unclassified; unclassified; unclassified; unclassified; unclassified	0	0	0	0	0	0	0	0	0	0	0	0	0	0	0	0	0	0	0	0	0	0	0	0	0	0	0	0	0	0	0	0	0	0	0	0	0	0	0	0	0	0	0	0	0	0
757		New.CleanUp.ReferenceOTU91637	k__Fungi; p__unidentified; c__unidentified; o__unidentified; f__unidentified; g__unidentified; s__unidentified	0	0	0	0	0	0	0	0	0	0	0	0	0	0	0	0	0	0	0	0	0	0	0	0	0	0	0	0	0	0	0	0.0595807	0	0	0	0	0	0	0	0	0	0	0	0	0	0
758		New.CleanUp.ReferenceOTU93600	k__Fungi; p__Ascomycota; c__Eurotiomycetes; o__Eurotiales; f__Aspergillaceae; g__Aspergillus; unclassified	0	0	0	0	0	0	0	0	0	0	0	0	0	0	0	0	0	0	0	0	0	0	0	0	0	0	0	0	0	0	0	0	0	0	0	0	0	0	0	0.133919	0	0	0	0	0	0
759		New.CleanUp.ReferenceOTU103104	k__Fungi; p__Ascomycota; unclassified; unclassified; unclassified; unclassified; unclassified	0	0	0	0	0	0	0	0	0	0	0	0	0	0	0	0	0	0.000822128	0	0.00314722	0	0	0	0	0	0.00103337	0	0.0282122	0.0151576	0	0	0	0	0	0	0	0	0	0	0	0	0	0	0.0349859	0	0.0396332
760		New.CleanUp.ReferenceOTU104819	k__Fungi; unclassified; unclassified; unclassified; unclassified; unclassified; unclassified	0	0	0	0	0	0	0	0	0	0	0	0	0	0	0	0	0	0	0	0	0	0	0	0	0	0	0	0	0	0	0	0.0927545	0	0	0	0	0	0	0	0	0	0	0	0	0	0
761		New.CleanUp.ReferenceOTU110643	k__Fungi; unclassified; unclassified; unclassified; unclassified; unclassified; unclassified	0	0	0	0	0	0	0	0	0	0	0	0	0	0	0	0	0	0	0	0	0	0	0	0	0	0	0	0	0	0	0	0	0	0	0	0	0	0.000109032	0	0.0439236	0	0	0	0	0	0
762		New.CleanUp.ReferenceOTU121643	k__Fungi; unclassified; unclassified; unclassified; unclassified; unclassified; unclassified	0.00671287	0	0	0	0.00054221	0.00137476	0	0	0.000867382	0.0160841	0.00293667	0	0.00183639	0	0	0	0	0	0	0	0	0	0	0	0	0	0	0	0	0	0	0	0	0	0	0	0	0	0	0	0	0	0	0	0	0
763		New.CleanUp.ReferenceOTU132518	k__Fungi; unclassified; unclassified; unclassified; unclassified; unclassified; unclassified	0	0	0	0	0	0	0	0	0	0	0	0	0	0	0	0	0	0	0	0	0	0	0	0	0	0	0	0	0	0	0.189625	0	0.00172829	0	0	0	0	0	0	0	0	0	0	0	0	0
764		New.CleanUp.ReferenceOTU134064	k__Fungi; unclassified; unclassified; unclassified; unclassified; unclassified; unclassified	0	0	0	0	0	0	0	0	0	0	0	0	0	0	0	0	0	0	0	0	0	0	0	0	0	0	0	0	0	0	0	0	0.00207395	0	0.306696	0	0	0	0	0	0	0	0	0	0	0
765		New.CleanUp.ReferenceOTU134955	k__Fungi; p__Ascomycota; c__Saccharomycetes; o__Saccharomycetales; f__Saccharomycetaceae; g__Saccharomyces; unclassified	0	0	0	0	0	0	0	0	0.0263369	0	0.000757849	0	0	0	0	0	0	0	0	0	0	0	0	0	0	0	0	0	0	0	0.00012667	0	0	0	0	0	0	0	0	0	0	0	0	0	0	0
766		New.CleanUp.ReferenceOTU149234	k__Fungi; unclassified; unclassified; unclassified; unclassified; unclassified; unclassified	0.000715306	0	0	0	0.000406657	0	0	0	0	0.00216865	0.0226881	0	0.0114049	0	0	0	0	0	0	0	0	0	0	0	0	0	0	0	0	0	0	0	0	0	0	0	0	0	0	0	0	0	0	0	0	0
767		New.CleanUp.ReferenceOTU149828	k__Fungi; unclassified; unclassified; unclassified; unclassified; unclassified; unclassified	0	0	0	0	0	0	0	0	0	0	0	0	0	0	0	0	0	0	0	0	0	0	0	0	0	0	0	0	0	0	0	0	0	0	0	0	0	0.00447032	0	0.0547851	0	0	0	0	0	0
768		New.CleanUp.ReferenceOTU175766	k__Fungi; p__Ascomycota; c__Saccharomycetes; o__Saccharomycetales; f__Saccharomycetaceae; g__Nakaseomyces; s__unidentified	0	0	0	0	0	0	0	0	0	0	0	0	0	0	0	0	0	0	0	0	0	0	0	0	0	0	0	0	0	0	0.0159604	0.0821917	0.0311092	0.00474453	0	0	0	0	0	0	0	0	0	0	0	0
769		New.CleanUp.ReferenceOTU179328	k__Fungi; unclassified; unclassified; unclassified; unclassified; unclassified; unclassified	0	0	0	0	0	0	0	0	0	0	0	0	0	0	0	0	0	0	0	0	0	0	0	0	0	0	0	0	0	0	0	0	0.0597988	0	0	0	0	0	0	0	0	0	0	0	0	0
770		New.CleanUp.ReferenceOTU181401	k__Fungi; unclassified; unclassified; unclassified; unclassified; unclassified; unclassified	0	0	0	0	0	0	0	0	0	0	0	0	0	0	0	0	0	0	0	0	0	0	0	0	0	0	0	0	0	0	0.000506679	0.00231061	0.100586	0	0.00188543	0	0	0	0	0	0	0	0	0	0	0
771		New.CleanUp.ReferenceOTU188844	k__Fungi; unclassified; unclassified; unclassified; unclassified; unclassified; unclassified	0	0	0	0	0	0	0	0	0	0	0	0	0	0	0	0	0	0	0	0	0	0	0	0	0	0	0	0	0	0	0	0	0	0	0	0	0.0787317	0	0	0	0	0	0	0	0	0
772		New.CleanUp.ReferenceOTU207223	k__Fungi; unclassified; unclassified; unclassified; unclassified; unclassified; unclassified	0	0	0	0	0	0	0	0	0	0	0	0	0	0	0	0	0	0	0	0	0	0	0	0	0	0	0	0	0	0	0.00582681	0	0.0513302	0	0	0	0	0	0	0	0	0	0	0	0	0
773		New.CleanUp.ReferenceOTU231894	k__Fungi; unclassified; unclassified; unclassified; unclassified; unclassified; unclassified	0.000220094	0	0	0	2.71105e-05	0	0	0	0	0.000813243	0	0	0.0323784	0	0	0	0	0	0	0	0	0	0	0	0	0	0	0	0	0	0	0	0	0	0	0	0	0	0	0	0	0	0	0	0	0
774		New.CleanUp.ReferenceOTU240406	k__Fungi; p__Ascomycota; c__Saccharomycetes; o__Saccharomycetales; unclassified; unclassified; unclassified	0	0	0	0	0	0	0	0	0	0	0	0	0	0	0	0	0	0	0	0	0	0	0	0	0	0	0	0	0	0	0	0.0755899	0	0.000364964	0	0	0	0	0	0	0	0	0	0	0	0
775		New.CleanUp.ReferenceOTU262239	k__Fungi; unclassified; unclassified; unclassified; unclassified; unclassified; unclassified	0	0	0	0	2.71105e-05	0	0	0	0	0.0421079	0	0	0	0	0	0	0	0	0	0	0	0	0	0	0	0	0	0	0	0	0	0	0	0	0	0	0	0	0	0	0	0	0	0	0	0
776		New.CleanUp.ReferenceOTU265212	k__Fungi; p__Ascomycota; c__Dothideomycetes; o__Pleosporales; unclassified; unclassified; unclassified	0	0	0	0	0	0.00824858	0	0	0	0.0013554	4.73656e-05	0	0.0791579	0	0	0	0	0	0	0	0	0	0	0	0	0	0	0	0	0	0	0	0	0	0	0	0	0	0	0	0	0	0	0	0	0
777		New.CleanUp.ReferenceOTU272647	k__Fungi; p__Ascomycota; c__Dothideomycetes; o__Pleosporales; f__Phaeosphaeriaceae; g__Leptospora; s__unidentified	0	0	0	0	0	0	0	0	0	0	0	0	0	0	0	0	0	0.000822128	0	0.00764325	0	0	0.00573751	0	0	0.0124005	0	0	0	0.000359142	0	0	0	0	0	0	0	0	0	0	0	0	0.00103458	0	0	0
778		New.CleanUp.ReferenceOTU285640	k__Fungi; p__Ascomycota; c__Dothideomycetes; o__Pleosporales; f__Cucurbitariaceae; g__Pyrenochaetopsis; s__Pyrenochaetopsis_leptospora	0	0	0	0	0	0	0	0	0	0	0	0	0	0	0	0	0	0	0	0	0	0	0	0	0	0	0	0	0	0	0	0	0	0	0	0	0	0	0	0	0.0266977	0	0	0	0	0
779		New.CleanUp.ReferenceOTU287539	k__Fungi; unclassified; unclassified; unclassified; unclassified; unclassified; unclassified	0.00121052	0	0	0	0.00170796	0.00137476	0	0	0.000236559	0.00271081	0.000189462	0	0.100228	0	0	0	0	0	0	0	0	0	0	0	0	0	0	0	0	0	0	0	0	0	0	0	0	0	0	0	0	0	0	0	0	0
780		New.CleanUp.ReferenceOTU302908	k__Fungi; p__Ascomycota; unclassified; unclassified; unclassified; unclassified; unclassified	0	0	0	0	0	0	0	0	0	0	0	0	0	0	0	0	0	0	0	0	0	0	0	0	0	0	0	0	0	0	0	0	0	0	0	0	0	0	0	0.0615885	0	0	0	0	0	0
781		New.CleanUp.ReferenceOTU355379	k__Fungi; unclassified; unclassified; unclassified; unclassified; unclassified; unclassified	0	0	0	0	0	0	0	0	0	0	0	0	0	0	0	0	0	0	0	0	0	0	0	0	0	0	0	0	0	0	0	0	0	0	0	0.120184	0	0	0	0	0	0	0	0	0	0
782		New.CleanUp.ReferenceOTU359314	k__Fungi; p__unidentified; c__unidentified; o__unidentified; f__unidentified; g__unidentified; s__unidentified	0	0	0	0	0	0	0	0	0	0	0	0	0.0397239	0	0	0	0	0	0	0	0	0	0	0	0	0	0	0	0	0	0	0	0	0	0	0	0	0	0	0	0	0	0	0	0	0
783		New.CleanUp.ReferenceOTU359318	k__Fungi; p__Ascomycota; c__Dothideomycetes; o__Pleosporales; f__Phaeosphaeriaceae; unclassified; unclassified	0.000110047	0	0	0	0.000135553	0.00549905	0	0	0	0	0.00833634	0	0.0462962	0	0	0	0	0	0	0	0	0	0	0	0	0	0	0	0	0	0	0	0	0	0	0	0	0	0	0	0	0	0	0	0	0
784		New.CleanUp.ReferenceOTU378489	k__Fungi; unclassified; unclassified; unclassified; unclassified; unclassified; unclassified	0	0	0	0	0	0	0	0	0	0	0	0	0	0	0	0	0	0	0	0	0	0	0	0	0	0	0	0	0	0	0	0	0	0	0	0	0	0	0.0977694	0	0	0	0	0	0	0
785		New.CleanUp.ReferenceOTU381991	k__Fungi; unclassified; unclassified; unclassified; unclassified; unclassified; unclassified	0	0	0	0	0	0	0	0	0	0	0	0	0	0	0	0	0	0	0	0	0	0	0	0	0	0	0	0	0	0	0	0	0	0	0.487697	0	0	0	0	0	0	0	0	0	0	0
786		New.CleanUp.ReferenceOTU388990	k__Fungi; unclassified; unclassified; unclassified; unclassified; unclassified; unclassified	0.00232768	0.00232626	0.00231303	0.00232409	0.00284184	0.00360099	0.00231448	0.0033288	0.00236795	0.00222776	0.0057608	0.00231824	0.00191046	0	0.0272317	0.000846994	0	0.00267822	0	0	0.00148444	0.0135511	0	0.00394136	0	0.00838548	0.0307772	0	0	0	0	0	0	0	0	0	0	0	0	0	0.0489458	0	0	0	0	0.0225188
787		New.CleanUp.ReferenceOTU391655	k__Fungi; p__Mortierellomycota; c__Mortierellomycetes; o__Mortierellales; f__Mortierellaceae; g__Mortierella; unclassified	0.00533728	0	0	0	0.000243995	0.000687381	0	0	0.0771182	0.00496982	0.0104204	0	0.000289956	0	0	0	0	0	0	0	0	0	0	0	0	0	0	0	0	0	0	0	0	0	0	0	0	0	0	0	0	0	0	0	0	0
788		New.CleanUp.ReferenceOTU392013	k__Fungi; unclassified; unclassified; unclassified; unclassified; unclassified; unclassified	0	0	0	0	0	0	0	0	0	0	0	0	0	0	0	0	0	0	0	0	0	0	0	0	0	0	0	0	0	0	0.0221672	0	0.0508117	0	0.00628476	0	0	0	0	0	0	0	0	0	0	0
789		New.CleanUp.ReferenceOTU392627	k__Fungi; unclassified; unclassified; unclassified; unclassified; unclassified; unclassified	0.00836357	0	0	0	0.000135553	0	0	0	0	0.0853905	0.000236828	0	0	0	0	0	0	0	0	0	0	0	0	0	0	0	0	0	0	0	0	0	0	0	0	0	0	0	0	0	0	0	0	0	0	0
790		New.CleanUp.ReferenceOTU420617	k__Fungi; unclassified; unclassified; unclassified; unclassified; unclassified; unclassified	0	0	0	0	0	0	0	0	0	0	0	0	0	0	0	0	0	0	0	0	0	0	0	0	0	0	0	0	0	0	0.0416744	0.0229411	0.00449355	0	0.00125695	0	0	0	0	0	0	0	0	0	0	0
791		New.CleanUp.ReferenceOTU424808	k__Fungi; unclassified; unclassified; unclassified; unclassified; unclassified; unclassified	0.000715306	0	0	0	0	0	0	0	0	0.0309032	0	0	0	0	0	0	0	0	0	0	0	0	0	0	0	0	0	0	0	0	0	0	0	0	0	0	0	0	0	0	0	0	0	0	0	0
792		New.CleanUp.ReferenceOTU435616	k__Fungi; p__Ascomycota; c__Dothideomycetes; o__Pleosporales; unclassified; unclassified; unclassified	0.00166013	0.00165911	0.00164967	0.00165756	0.00162374	0.00171659	0.00165071	0.005217	0.00168884	0.00158886	0.00170253	0.00165339	0.00136256	0	0	0	0.00853047	0.00213674	0	0.000942699	0	0	0	0.00977745	0	0.00482487	0.033445	0	0	0	0	0	0	0	0	0	0	0	0	0	0.0100116	0	0.0062075	0.0919791	0.00164849	0
793		New.CleanUp.ReferenceOTU444916	k__Fungi; unclassified; unclassified; unclassified; unclassified; unclassified; unclassified	0	0	0	0	0	0	0	0	0.0703368	9.03602e-05	0	0	0	0	0	0	0	0	0	0	0	0	0	0	0	0	0	0	0	0	0	0	0	0	0	0	0	0	0	0	0	0	0	0	0	0
794		New.CleanUp.ReferenceOTU452312	k__Fungi; p__Basidiomycota; c__Exobasidiomycetes; o__Microstromatales; f__Microstromatales_fam_Incertae_sedis; g__Sympodiomycopsis; s__Sympodiomycopsis_paphiopedili	0	0	0	0	0	0	0	0	0	0	0	0	0	0	0.00461927	0	0	0.00986554	0	0.0296738	0	0	0	0.00206195	0	0.0108504	0.0130462	0.0493714	0	0	0	0	0	0	0	0	0	0	0	0	0	0	0.00172431	0	0	0
795		New.CleanUp.ReferenceOTU491367	k__Fungi; p__Ascomycota; c__Saccharomycetes; o__Saccharomycetales; f__Saccharomycetales_fam_Incertae_sedis; g__Candida; unclassified	0	0	0	0	0	0	0	0	0	0	0	0	0	0	0	0	0	0	0	0	0	0	0	0	0	0	0	0	0	0	0	0	0	0	0	0.117292	0.000268709	0	0	0	0	0	0	0	0	0
796		New.CleanUp.ReferenceOTU491807	k__Fungi; p__unidentified; c__unidentified; o__unidentified; f__unidentified; g__unidentified; s__unidentified	6.48333e-05	6.47935e-05	6.44251e-05	6.47333e-05	6.34124e-05	6.70384e-05	6.44655e-05	6.42461e-05	0.000230958	6.20501e-05	0.0125219	6.45703e-05	5.32123e-05	0.000318609	0.000377163	0.000469495	0.000400576	0.000379802	0.000349071	0.000388978	0.000368506	0.000468371	0.00123179	0.00036152	0.000383561	0.000406133	0.000380105	0.000320579	0.0003186	0.000320271	0	0	0	0	0	0	0	0	0	0	0	0	0	0	0	0
797		New.CleanUp.ReferenceOTU496769	k__Fungi; p__Ascomycota; unclassified; unclassified; unclassified; unclassified; unclassified	0	0	0	0	0	0	0	0	0	0	0	0	0	0.00493767	0.0120101	0.00197075	0.00213324	0.0295966	0.000713082	0.00809285	0.000516341	0.00410722	0.000925405	0.000515487	0.00134219	0.0113671	0.00089974	0.0116168	0.0018947	0.00107743	0	0	0	0	0	0	0	0	0	0	0	0	0.00586264	0.00902862	0.00494548	0.0126106
798		New.CleanUp.ReferenceOTU512042	k__Fungi; unclassified; unclassified; unclassified; unclassified; unclassified; unclassified	0	0	0	0	0	0	0	0	0	0	0	0	0	0	0	0	0	0	0	0	0	0	0	0	0	0	0	0	0	0	0	0	0	0	0	0	0	0	0	0	0	0	0	0	0	0
799		New.CleanUp.ReferenceOTU553197	k__Fungi; unclassified; unclassified; unclassified; unclassified; unclassified; unclassified	0.00236601	0	0	0	0.000460878	0	0	0	0.00212903	0.0209636	0.0089521	0	0.00927858	0	0	0	0	0	0	0	0	0	0	0	0	0	0	0	0	0	0	0	0	0	0	0	0	0	0	0	0	0	0	0	0	0
800		New.CleanUp.ReferenceOTU556833	k__Fungi; p__Ascomycota; c__Dothideomycetes; o__Pleosporales; f__Pleosporaceae; g__Bipolaris; s__unidentified	0.000440188	0	0	0	2.71105e-05	0.000687381	0	0	0	0.00162649	0	0	0.0402072	0	0	0	0	0	0	0	0	0	0	0	0	0	0	0	0	0	0	0	0	0	0	0	0	0	0	0	0	0	0	0	0	0
801		New.CleanUp.ReferenceOTU561783	k__Fungi; unclassified; unclassified; unclassified; unclassified; unclassified; unclassified	0	0	0	0	0	0	0	0	0.0775913	0	4.73656e-05	0	0	0	0	0	0	0	0	0	0	0	0	0	0	0	0	0	0	0	0	0	0	0	0	0	0	0	0	0	0	0	0	0	0	0
802		New.CleanUp.ReferenceOTU563392	k__Fungi; p__Ascomycota; c__Eurotiomycetes; o__Eurotiales; f__Aspergillaceae; g__Aspergillus; unclassified	0	0	0	0	0	0	0	0	0	0	0	0	0	0	0	0	0	0	0	0	0	0	0	0	0	0	0	0	0	0	0	0	0	0	0	0	0	0.113285	0	0.0632595	0	0	0	0	0	0
803		New.CleanUp.ReferenceOTU564966	k__Fungi; unclassified; unclassified; unclassified; unclassified; unclassified; unclassified	0	0	0	0	0	0	0	0	0	0	0	0	0	0	0	0	0	0	0	0	0	0	0	0	0	0	0	0	0	0	0	0	0	0	0	0	0.0666398	0	0	0	0	0	0	0	0	0
804		New.CleanUp.ReferenceOTU576009	k__Fungi; p__Basidiomycota; c__Agaricomycetes; o__Agaricales; f__Agaricaceae; unclassified; unclassified	0.00112188	0.00112119	0.127903	0.00112015	0.00109729	0.00116004	0.0167327	0.0197908	0.00114129	0.00107372	0.00115053	0.00111733	0.00092079	0.00111917	0.0030705	0.00164918	0.00140709	0.00133412	0.00122617	0.0073131	0.00129444	0.00164523	0.00145706	0.0012699	0.00134732	0.00142661	0.00133518	0.00112609	0.00111914	0.0805223	0	0	0	0	0	0	0	0	0	0	0	0	0.00379347	0	0.0148364	0
805		New.CleanUp.ReferenceOTU601676	k__Fungi; unclassified; unclassified; unclassified; unclassified; unclassified; unclassified	0	0	0	0	0	0	0	0	0	0	0	0	0	0	0	0	0	0	0	0	0	0	0	0	0	0	0	0	0	0	0	0	0	0	0	0	0	0	0.138945	0	0	0	0	0	0	0
806		New.CleanUp.ReferenceOTU608849	k__Fungi; unclassified; unclassified; unclassified; unclassified; unclassified; unclassified	0	0	0	0	0	0	0	0	0	0	0	0	0	0	0	0	0	0	0	0	0	0	0	0	0	0	0	0	0	0	0.039901	0.0171645	0.0065675	0	0.00377085	0	0	0	0	0	0	0	0	0	0	0
807		New.CleanUp.ReferenceOTU613724	k__Fungi; p__Ascomycota; unclassified; unclassified; unclassified; unclassified; unclassified	0.00434686	0	0	0	0.000406657	0	0	0	0.00126165	0.0116565	0.00999414	0	0	0	0	0	0	0	0	0	0	0	0	0	0	0	0	0	0	0	0	0	0	0	0	0	0	0	0	0	0	0	0	0	0	0
808		New.CleanUp.ReferenceOTU617788	k__Fungi; p__unidentified; c__unidentified; o__unidentified; f__unidentified; g__unidentified; s__unidentified	0.00170573	0	0	0	0	0	0	0	0	0	0	0	0.0402072	0	0	0	0	0	0	0	0	0	0	0	0	0	0	0	0	0	0	0	0	0	0	0	0	0	0	0	0	0	0	0	0	0
809		New.CleanUp.ReferenceOTU635886	k__Fungi; unclassified; unclassified; unclassified; unclassified; unclassified; unclassified	0.000385164	0	0	0	8.13315e-05	0.000687381	0	0	0.000157706	0.000903603	0.0206514	0	0	0	0	0	0	0	0	0	0	0	0	0	0	0	0	0	0	0	0	0	0	0	0	0	0	0	0	0	0	0	0	0	0	0
810		New.CleanUp.ReferenceOTU640733	k__Fungi; unclassified; unclassified; unclassified; unclassified; unclassified; unclassified	0	0	0	0	0	0	0	0	0	0	0	0	0	0.0320949	0.000923854	0	0	0	0.026384	0	0	0.00853038	0	0	0	0.00671692	0	0	0	0	0	0	0	0	0	0	0	0	0	0	0	0	0	0	0.0181334	0.00990829
811		New.CleanUp.ReferenceOTU644372	k__Fungi; p__Basidiomycota; c__Agaricomycetes; o__Agaricales; f__Psathyrellaceae; g__Parasola; s__Parasola_auricoma	0	0	0	0	0	0	0	0	0	0	0	0	0	0	0	0	0.0497756	0.000822128	0	0.00179841	0.00774512	0	0	0	0	0.00155006	0	0	0	0.0459703	0	0	0	0	0	0	0	0	0	0	0.00278101	0	0	0.0259573	0	0
812		New.CleanUp.ReferenceOTU650014	k__Fungi; p__unidentified; c__unidentified; o__unidentified; f__unidentified; g__unidentified; s__unidentified	0	0	0	0	0	0	0	0	0	0	0	0	0	0	0	0	0	0	0	0	0	0	0	0	0	0	0	0	0	0	0	0	0	0	0	0	0.070133	0	0	0	0	0	0	0	0	0
813		New.CleanUp.ReferenceOTU661995	k__Fungi; p__Ascomycota; c__Eurotiomycetes; o__Eurotiales; f__Aspergillaceae; g__Penicillium; unclassified	0	0	0	0	0	0.00206214	0	0	0	0	0	0	0.000966518	0	0	0	0	0	0	0	0	0	0	0	0	0	0	0	0	0	0	0	0	0	0	0	0	0	0	0	0	0	0	0	0.0164849	0
814		New.CleanUp.ReferenceOTU662446	k__Fungi; unclassified; unclassified; unclassified; unclassified; unclassified; unclassified	0	0	0	0	0	0	0	0	0	0	0	0	0	0	0	0	0	0	0	0	0	0	0	0	0	0	0	0	0	0	0	0	0	0	0	0	0	0	0	0.139648	0	0	0	0	0	0
815		New.CleanUp.ReferenceOTU679183	k__Fungi; p__Ascomycota; c__Pezizomycotina_cls_Incertae_sedis; o__Pezizomycotina_ord_Incertae_sedis; f__Pezizomycotina_fam_Incertae_sedis; g__Ciliophora; s__unidentified	0.000550235	0	0	0	0	0.00137476	0	0	0	0.00207829	0.000236828	0	0.073842	0	0	0	0	0	0	0	0	0	0	0	0	0	0	0	0	0	0	0	0	0	0	0	0	0	0	0	0	0	0	0	0	0
816		New.CleanUp.ReferenceOTU722776	k__Fungi; unclassified; unclassified; unclassified; unclassified; unclassified; unclassified	0	0	0	0	0	0	0	0	0	0	0	0	0	0	0	0	0	0	0	0	0	0	0	0	0	0	0	0	0	0	0	0	0	0	0	0	0.0920328	0	0	0	0	0	0	0	0	0
817		New.CleanUp.ReferenceOTU726673	k__Fungi; unclassified; unclassified; unclassified; unclassified; unclassified; unclassified	0	0	0	0	0	0	0	0	0	0	0	0	0	0	0	0	0	0	0	0	0	0	0	0	0	0	0	0	0	0	0	0	0	0	0	0	0	0	0	0	0	0	0	0	0	0
818		New.CleanUp.ReferenceOTU739404	k__Fungi; p__Basidiomycota; c__Malasseziomycetes; o__Malasseziales; f__Malasseziaceae; g__Malassezia; s__Malassezia_restricta	0	0	0	0	0	0	0	0	0	0	0	0	0	0	0	0	0	0	0	0	0	0	0	0	0	0	0	0	0	0	0	0	0	0	0	0.0131931	0	0	0.00367949	0	0	0	0	0	0	0
819		New.CleanUp.ReferenceOTU740068	k__Fungi; p__Ascomycota; c__Saccharomycetes; o__Saccharomycetales; f__Saccharomycetaceae; g__Nakaseomyces; s__unidentified	0	0	0	0	0	0	0	0	0	0	0	0	0	0	0	0	0	0	0	0	0	0	0	0	0	0	0	0	0	0	0.0111469	0.0808713	0.0390594	0.00498784	0	0	0	0	0	0	0	0	0	0	0	0
820		New.CleanUp.ReferenceOTU743448	k__Fungi; unclassified; unclassified; unclassified; unclassified; unclassified; unclassified	0	0	0	0	0	0	0	0	0	0	0	0	0	0	0	0	0	0	0	0	0	0	0	0	0	0	0	0	0	0	0	0	0	0	0	0	0.0322451	0	0	0	0	0	0	0	0	0
821		New.CleanUp.ReferenceOTU744963	k__Fungi; unclassified; unclassified; unclassified; unclassified; unclassified; unclassified	0	0	0	0	0	0	0	0	0	0	0	0	0	0	0	0	0	0	0	0	0	0	0	0	0	0	0	0	0	0	0	0	0	0	0	0.00487964	0	0.00730516	0.00683335	0.01301	0	0	0	0	0	0
822		New.CleanUp.ReferenceOTU748545	k__Fungi; p__Ascomycota; c__Pezizomycotina_cls_Incertae_sedis; o__Pezizomycotina_ord_Incertae_sedis; f__Pezizomycotina_fam_Incertae_sedis; g__Ciliophora; s__unidentified	0.000770329	0	0	0	0.000108442	0	0	0	0.0473906	0.000993963	0.00042629	0	0	0	0	0	0	0	0	0	0	0	0	0	0	0	0	0	0	0	0	0	0	0	0	0	0	0	0	0	0	0	0	0	0	0
823		New.CleanUp.ReferenceOTU757990	k__Fungi; unclassified; unclassified; unclassified; unclassified; unclassified; unclassified	0	0	0	0	0	0	0	0	0	0	0	0	0	0	0	0	0	0	0	0	0	0	0	0	0	0	0	0	0	0	0	0	0	0	0	0	0	0	0	0	0	0	0	0	0	0
824		New.CleanUp.ReferenceOTU759207	k__Fungi; p__Ascomycota; c__Saccharomycetes; o__Saccharomycetales; f__Saccharomycetaceae; g__Nakaseomyces; s__unidentified	0	0	0	0	0	0	0	0	0	0	0	0	0	0	0	0	0	0	0	0	0	0	0	0	0	0	0	0	0	0	0.00950024	0.0595807	0.031282	0.00352799	0.000628476	0	0	0	0	0	0	0	0	0	0	0
825		New.CleanUp.ReferenceOTU788168	k__Fungi; unclassified; unclassified; unclassified; unclassified; unclassified; unclassified	0	0	0	0	0	0	0	0	0.0333548	0	0.000284194	0	0	0	0	0	0	0	0	0	0	0	0	0	0	0	0	0	0	0	0	0	0	0	0	0	0	0	0	0	0	0	0	0	0	0
826		New.CleanUp.ReferenceOTU789815	k__Fungi; unclassified; unclassified; unclassified; unclassified; unclassified; unclassified	0.0439638	0	0	0	0	0	0	0	0	0	0	0	0	0	0	0	0	0	0	0	0	0	0	0	0	0	0	0	0	0	0	0	0	0	0	0	0	0	0	0	0	0	0	0	0	0
827		New.CleanUp.ReferenceOTU814416	k__Fungi; p__Basidiomycota; c__Agaricomycetes; o__Polyporales; f__Ganodermataceae; g__Truncospora; s__Truncospora_macrospora	0	0	0	0	0	0	0	0	0	0	0	0	0	0.0450563	0.000923854	0.0320247	0.00426648	0.00411064	0.0299494	0.0229297	0	0	0.000925405	0.0262899	0.0422791	0.00826697	0.0152956	0.0087126	0	0.0233443	0	0	0	0	0	0	0	0	0	0	0.0539516	0	0.00103458	0.0880291	0.00494548	0.00900754
828		New.CleanUp.ReferenceOTU816264	k__Fungi; unclassified; unclassified; unclassified; unclassified; unclassified; unclassified	0	0	0	0	0	0	0	0	0	0	0	0	0	0	0	0	0	0	0	0	0	0	0	0	0	0	0	0	0	0	0.108683	0	0	0	0	0	0	0	0	0	0	0	0	0	0	0
829		New.CleanUp.ReferenceOTU827849	k__Fungi; p__Ascomycota; c__Saccharomycetes; o__Saccharomycetales; f__Saccharomycetales_fam_Incertae_sedis; g__Diutina; s__Diutina_rugosa	0.0032762	0.00327419	0.00325558	0.00327115	0.0032044	0.00338763	0.00325762	0.00324653	0.00333288	0.00519005	0.00335987	0.00326291	0.00268896	0	0.0010258	0	0	0	0	0	0.0922865	0	0	0	0	0	0	0	0.00502335	0	0	0	0	0	0	0	0	0	0	0	0	0	0.000344861	0	0	0
830		New.CleanUp.ReferenceOTU832565	k__Fungi; p__Basidiomycota; c__Tremellomycetes; o__Tremellales; unclassified; unclassified; unclassified	0	0	0	0	0	0	0	0	0	0	0	0	0	0	0	0	0	0.00246639	0	0.0121393	0.00180719	0.0161129	0.00370162	0	0	0.0103337	0	0	0	0	0	0	0	0	0	0	0	0	0	0	0.00889923	0	0	0	0	0.00990829
831		New.CleanUp.ReferenceOTU858559	k__Fungi; unclassified; unclassified; unclassified; unclassified; unclassified; unclassified	0	0	0	0	0	0	0	0	0	0	0	0	0	0	0	0	0	0	0	0	0	0	0	0	0	0	0	0	0	0	0.0908223	0.000165043	0	0	0	0	0	0	0	0	0	0	0	0	0	0
832		New.CleanUp.ReferenceOTU860849	k__Fungi; p__Basidiomycota; c__Agaricomycetes; o__Polyporales; f__Meripilaceae; g__Rigidoporus; s__Rigidoporus_sanguinolentus	0	0	0	0	0	0	0	0	0	0	0	0	0	0	0	0	0	0	0	0	0	0	0	0	0	0	0	0	0	0	0	0	0	0	0	0	0	0	0	0	0	0	0	0	0	0
833		New.CleanUp.ReferenceOTU945099	k__Fungi; p__unidentified; c__unidentified; o__unidentified; f__unidentified; g__unidentified; s__unidentified	0	0	0	0	0	0	0	0	0	0	0	0	0	0	0	0	0	0	0	0	0	0	0	0	0	0	0	0	0	0	0.00240673	0.00280574	0.00207395	0.00255475	0.00502781	0.000180728	0.000134354	0.00850452	0.00087607	0.00107422	0	0	0	0	0	0
834		New.CleanUp.ReferenceOTU953077	k__Fungi; p__Ascomycota; c__Saccharomycetes; o__Saccharomycetales; f__Saccharomycetaceae; g__Issatchenkia; unclassified	0	0	0	0	0	0.00137476	0	0	0	0	0	0	0.0448465	0	0	0	0	0	0	0	0	0	0	0	0	0	0	0	0	0	0	0	0	0	0	0	0	0	0	0	0	0	0	0	0	0
835		New.CleanUp.ReferenceOTU956515	k__Fungi; p__Ascomycota; c__Sordariomycetes; o__Hypocreales; f__Nectriaceae; g__Volutella; unclassified	0.00152237	0.116335	0.00151278	0.00152002	0.001489	0.00157415	0.00151373	0.00150858	0.0015487	0.00145701	0.00156125	0.00151619	0.00124949	0	0	0	0	0	0	0	0	0	0	0	0.148343	0	0	0	0.00734606	0	0	0	0	0	0	0	0	0	0	0	0	0	0	0	0.0197819	0
836		New.CleanUp.ReferenceOTU957312	k__Fungi; unclassified; unclassified; unclassified; unclassified; unclassified; unclassified	0	0	0	0	0	0	0	0	0	0	0	0	0	0	0	0	0	0	0	0	0	0	0	0	0	0	0	0	0	0	0.0496546	0.00148539	0.000345658	0	0.000628476	0	0	0	0	0	0	0	0	0	0	0
837		New.CleanUp.ReferenceOTU957673	k__Fungi; p__unidentified; c__unidentified; o__unidentified; f__unidentified; g__unidentified; s__unidentified	0	0	0	0	0	0	0	0	0	0	0.073843	0	0	0	0	0	0	0	0	0	0	0	0	0	0	0	0	0	0	0	0	0	0	0	0	0	0	0	0	0	0	0	0	0	0	0
838		New.CleanUp.ReferenceOTU985773	k__Fungi; unclassified; unclassified; unclassified; unclassified; unclassified; unclassified	0	0	0	0	0	0	0	0	0	0	0	0	0	0	0	0	0	0	0	0	0	0	0	0	0	0	0	0	0	0	0	0	0	0	0	0	0.0411124	0	0	0	0	0	0	0	0	0
839		New.CleanUp.ReferenceOTU989908	k__Fungi; unclassified; unclassified; unclassified; unclassified; unclassified; unclassified	0	0	0	0	0	0	0	0	0	0	0	0	0	0	0	0	0	0	0	0	0	0	0	0	0	0	0	0	0	0	0	0	0	0	0	0	0.0525326	0	0	0	0	0	0	0	0	0
840		New.CleanUp.ReferenceOTU1007772	k__Fungi; unclassified; unclassified; unclassified; unclassified; unclassified; unclassified	0	0	0	0	0	0	0	0	0	0	0	0	0	0	0	0	0	0	0	0	0	0	0	0	0	0	0	0	0	0	0	0	0	0	0	0	0.0886739	0	0	0	0	0	0	0	0	0
841		New.CleanUp.ReferenceOTU1008812	k__Fungi; p__Ascomycota; c__Leotiomycetes; o__Helotiales; unclassified; unclassified; unclassified	0	0	0	0	2.71105e-05	0	0	0	0.0354838	0.000271081	0.00170516	0	0	0	0	0	0	0	0	0	0	0	0	0	0	0	0	0	0	0	0	0	0	0	0	0	0	0	0	0	0	0	0	0	0	0
842		New.CleanUp.ReferenceOTU1017860	k__Fungi; unclassified; unclassified; unclassified; unclassified; unclassified; unclassified	0.0203037	0	0	0	0	0	0	0	0	9.03602e-05	0	0	0	0	0	0	0	0	0	0	0	0	0	0	0	0	0	0	0	0	0	0	0	0	0	0	0	0	0	0	0	0	0	0	0	0
843		New.CleanUp.ReferenceOTU1022211	k__Fungi; unclassified; unclassified; unclassified; unclassified; unclassified; unclassified	0	0	0	0	0	0	0	0	0	0	0	0	0	0	0	0	0	0	0	0	0	0	0	0	0	0	0	0	0	0	0	0	0	0	0	0	0	0	0	0	0	0	0	0	0	0
844		New.CleanUp.ReferenceOTU1036149	k__Fungi; p__Basidiomycota; c__Agaricomycetes; o__Auriculariales; unclassified; unclassified; unclassified	0.00166105	0.00166003	0.139441	0.00165849	0.00162465	0.00171755	0.00165163	0.00164601	0.00168979	0.00158975	0.00170348	0.00165432	0.00136332	0	0	0	0	0	0	0.0295939	0	0.00833826	0.0322341	0.0195907	0	0.0140255	0.00443283	0	0	0.0143484	0	0	0	0	0	0	0	0	0	0	0	0.000578634	0	0	0	0
845		New.CleanUp.ReferenceOTU1040713	k__Fungi; unclassified; unclassified; unclassified; unclassified; unclassified; unclassified	0	0	0	0	0	0	0	0	0	0	0	0	0	0	0	0	0	0	0	0	0	0	0	0	0	0	0	0	0	0	0.112103	0.000165043	0	0.000729929	0.000628476	0	0	0	0	0	0	0	0	0	0	0
846		New.CleanUp.ReferenceOTU1061059	k__Fungi; unclassified; unclassified; unclassified; unclassified; unclassified; unclassified	0	0	0	0	0	0	0	0	0	0	0	0	0	0	0	0	0	0	0	0	0	0	0	0	0	0	0	0	0	0	0	0	0	0	0	0.115304	0	0	0	0	0	0	0	0	0	0
847		New.CleanUp.ReferenceOTU1065068	k__Fungi; unclassified; unclassified; unclassified; unclassified; unclassified; unclassified	0	0	0	0	0	0	0	0	0	0	0	0	0	0	0	0	0	0	0	0	0	0	0	0	0	0	0	0	0	0	0	0.000660175	0.00172829	0.0872264	0	0	0	0	0	0	0	0	0	0	0	0
848		New.CleanUp.ReferenceOTU1067087	k__Fungi; unclassified; unclassified; unclassified; unclassified; unclassified; unclassified	0	0	0	0	0	0	0	0	0	0	0	0	0	0	0	0	0	0	0	0	0	0	0	0	0	0	0	0	0	0	0	0.0749298	0.000172829	0	0	0	0	0	0	0	0	0	0	0	0	0
849		New.CleanUp.ReferenceOTU1071128	k__Fungi; p__Ascomycota; c__Eurotiomycetes; o__Eurotiales; f__Aspergillaceae; unclassified; unclassified	0	0	0	0	0	0	0	0	0	0	0	0	0	0.0592521	0	0	0.00639972	0	0	0	0	0	0	0	0	0	0	0	0	0	0	0	0	0	0	0	0	0	0	0	0	0	0	0	0.00494548	0
850		New.CleanUp.ReferenceOTU1075176	k__Fungi; unclassified; unclassified; unclassified; unclassified; unclassified; unclassified	0	0	0	0	0	0	0	0	0	0	0	0	0	0	0	0	0	0	0	0	0	0	0	0	0	0	0	0	0	0	0	0.000330087	0.2309	0	0	0	0	0	0	0	0	0	0	0	0	0
851		New.CleanUp.ReferenceOTU1079291	k__Fungi; p__Ascomycota; c__Saccharomycetes; o__Saccharomycetales; unclassified; unclassified; unclassified	0	0	0	0	0	0	0	0	0	0	0	0	0	0	0	0	0	0	0	0	0	0	0	0	0	0	0	0	0	0	0.000633349	0.158772	0	0.000243309	0	0	0	0	0	0	0	0	0	0	0	0
852		New.CleanUp.ReferenceOTU1080288	k__Fungi; unclassified; unclassified; unclassified; unclassified; unclassified; unclassified	0	0	0	0	0	0	0	0	0.0306738	0	0	0	0	0	0	0	0	0	0	0	0	0	0	0	0	0	0	0	0	0	0	0	0	0	0	0	0	0	0	0	0	0	0	0	0	0
853		New.CleanUp.ReferenceOTU1084976	k__Fungi; p__Basidiomycota; c__Agaricomycetes; o__Agaricales; f__Stephanosporaceae; g__unidentified; s__unidentified	0	0	0	0	0	0	0	0	0	0	0	0	0	0	0	0	0	0	0	0	0.00851963	0	0	0	0	0	0	0	0	0.142939	0	0	0	0	0	0	0	0	0	0	0.0127927	0	0.0110356	0.0208787	0	0
854		New.CleanUp.ReferenceOTU1107960	k__Fungi; p__Ascomycota; unclassified; unclassified; unclassified; unclassified; unclassified	0	0	0	0	0	0	0	0	0	0	0	0	0	0	0	0	0	0	0	0	0	0	0	0	0	0	0	0	0	0	0	0	0	0	0	0	0	0	0	0.0636176	0	0	0	0	0	0
855		New.CleanUp.ReferenceOTU1109459	k__Fungi; p__Ascomycota; c__Saccharomycetes; o__Saccharomycetales; f__Saccharomycetaceae; g__Kazachstania; s__Kazachstania_humilis	0	0	0	0	0	0	0	0	0	0	0	0	0	0	0	0	0	0.00246639	0	0.00359682	0	0	0	0	0	0.00258343	0	0	0	0	0	0	0	0	0	0	0	0	0	0	0.195227	0	0	0	0	0
856		New.CleanUp.ReferenceOTU1119880	k__Fungi; unclassified; unclassified; unclassified; unclassified; unclassified; unclassified	0.0213491	0	0	0	2.71105e-05	0	0	0	0	0	0	0	0	0	0	0	0	0	0	0	0	0	0	0	0	0	0	0	0	0	0	0	0	0	0	0	0	0	0	0	0	0	0	0	0	0
857		New.CleanUp.ReferenceOTU1141270	k__Fungi; p__Ascomycota; c__Sordariomycetes; o__Hypocreales; f__Bionectriaceae; g__Clonostachys; unclassified	0	0	0	0	0	0	0	0	0	0	0	0	0	0	0	0.00147807	0	0	0	0	0	0	0	0	0	0	0	0	0.00252627	0	0	0	0.0955744	0	0	0	0	0	0	0	0	0	0	0	0	0
858		New.CleanUp.ReferenceOTU1155684	k__Fungi; p__Ascomycota; c__Dothideomycetes; o__Pleosporales; f__Corynesporascaceae; g__Corynespora; unclassified	0.000558499	0.000558157	0.0532803	0.000557638	0.00054626	0.000577496	0.000710461	0.000553442	0.000568161	0.000534524	0.000572764	0.021694	0.000458392	0.000351841	0.000416503	0.000518466	0.000442358	0.000419418	0.000385481	0.00042955	0.000406943	0.000517225	0.0316699	0.0236482	0.000423568	0.000448494	0.000419752	0.000354017	0.000351832	0.000353677	0	0	0	0	0	0	0	0	0	0	0	0.000144658	0	0	0.00329698	0
859		New.CleanUp.ReferenceOTU1162062	k__Fungi; unclassified; unclassified; unclassified; unclassified; unclassified; unclassified	0	0	0	0	0	0	0	0	0	0	0	0	0	0	0	0	0	0	0	0	0	0	0	0	0	0	0	0	0	0	0.0499079	0.0105628	0.0357756	0	0.0502781	0	0.000403063	0	0	0	0	0	0	0	0	0
860		New.CleanUp.ReferenceOTU1166367	k__Fungi; p__Basidiomycota; c__Malasseziomycetes; o__Malasseziales; f__Malasseziaceae; g__Malassezia; s__Malassezia_slooffiae	0	0	0	0	0	0	0	0	0	0	0	0	0	0	0	0	0	0	0	0	0	0	0	0	0	0	0	0	0	0	0	0	0	0	0	0	0	0	0	0	0	0	0	0	0	0
861		New.CleanUp.ReferenceOTU1188158	k__Fungi; unclassified; unclassified; unclassified; unclassified; unclassified; unclassified	0	0	0	0	0	0	0	0	0	0	0	0	0	0	0	0	0	0	0	0	0	0	0	0	0	0	0	0	0	0	0	0	0	0	0	0	0.000403063	0	0	0	0	0	0	0	0	0
862		New.CleanUp.ReferenceOTU1197414	k__Fungi; unclassified; unclassified; unclassified; unclassified; unclassified; unclassified	0	0	0	0	0	0	0	0	0	0	0	0	0	0	0	0	0	0	0	0	0	0	0	0	0	0	0	0	0	0	0	0	0	0	0	0	0	0	0	0	0	0	0	0	0	0
863		New.CleanUp.ReferenceOTU1208888	k__Fungi; unclassified; unclassified; unclassified; unclassified; unclassified; unclassified	0	0	0	0	0	0	0	0	0	0	0	0	0	0	0	0	0	0	0	0	0	0	0	0	0	0	0	0	0	0	0	0	0	0	0	0	0	0	0	0	0	0	0	0	0	0
864		New.CleanUp.ReferenceOTU1214198	k__Fungi; unclassified; unclassified; unclassified; unclassified; unclassified; unclassified	0	0	0	0	0	0	0	0	0	0	0	0	0	0	0	0	0	0	0	0	0	0	0	0	0	0	0	0	0	0	0	0.0600758	0.00259244	0	0	0	0	0	0	0	0	0	0	0	0	0
865		New.CleanUp.ReferenceOTU1231279	k__Fungi; unclassified; unclassified; unclassified; unclassified; unclassified; unclassified	5.50235e-05	0	0	0	0	0	0	0	0	0.0526801	0	0	0	0	0	0	0	0	0	0	0	0	0	0	0	0	0	0	0	0	0	0	0	0	0	0	0	0	0	0	0	0	0	0	0	0
866		New.CleanUp.ReferenceOTU1235451	k__Fungi; unclassified; unclassified; unclassified; unclassified; unclassified; unclassified	0	0	0	0	0	0	0	0	0	0	0	0	0	0	0	0	0	0	0	0	0	0	0	0	0	0	0	0	0	0	0.00114003	0.00049513	0.103697	0	0.000628476	0	0	0	0	0	0	0	0	0	0	0
867		New.CleanUp.ReferenceOTU1248598	k__Fungi; unclassified; unclassified; unclassified; unclassified; unclassified; unclassified	0	0	0	0	0	0	0	0	0	0	0	0	0	0	0	0	0	0.000822128	0	0	0	0	0	0	0	0.000516686	0	0	0	0	0	0	0	0	0	0	0	0	0	0	0.344289	0	0	0	0	0
868		New.CleanUp.ReferenceOTU1251914	k__Fungi; unclassified; unclassified; unclassified; unclassified; unclassified; unclassified	0	0	0	0	0	0	0	0	0	0	0	0	0	0	0	0	0	0	0	0	0	0	0	0	0	0	0	0	0	0	0	0	0	0	0	0	0	0	0	0.000358073	0	0	0	0	0	0
869		New.CleanUp.ReferenceOTU1270042	k__Fungi; p__Basidiomycota; c__Agaricomycetes; o__Agaricales; f__Marasmiaceae; g__Marasmius; unclassified	0	0	0	0	0	0	0	0	0	0	0	0	0	0.00185163	0.00184771	0.000492688	0	0	0	0.000449603	0.000516341	0.00979414	0.0333146	0	0	0	0	0	0.0119998	0	0	0	0	0	0	0	0	0	0	0	0	0	0	0	0	0
870		New.CleanUp.ReferenceOTU1288395	k__Fungi; p__unidentified; c__unidentified; o__unidentified; f__unidentified; g__unidentified; s__unidentified	0.00209089	0	0	0	0.000298215	0	0	0	0.000473118	0.00460838	0.00710484	0	0.0202002	0	0	0	0	0	0	0	0	0	0	0	0	0	0	0	0	0	0	0	0	0	0	0	0	0	0	0	0	0	0	0	0	0
871		New.CleanUp.ReferenceOTU1310542	k__Fungi; unclassified; unclassified; unclassified; unclassified; unclassified; unclassified	0	0	0	0	0	0	0	0	0	0	0	0	0	0	0	0	0	0	0	0	0	0	0	0	0	0	0	0	0	0	0	0	0	0	0	0	0	0	0	0.100738	0	0	0	0	0	0
872		New.CleanUp.ReferenceOTU1317087	k__Fungi; p__Ascomycota; c__Saccharomycetes; o__Saccharomycetales; unclassified; unclassified; unclassified	0	0	0	0	0	0	0	0	0	0	0	0	0	0	0	0	0	0	0	0	0	0	0	0	0	0	0	0	0	0	0.0224206	0.118666	0.079847	0.00596108	0.000628476	0	0	0	0	0	0	0	0	0	0	0
873		New.CleanUp.ReferenceOTU1320419	k__Fungi; unclassified; unclassified; unclassified; unclassified; unclassified; unclassified	0.0317486	0	0	0	5.4221e-05	0	0	0	0	9.03602e-05	0	0	0	0	0	0	0	0	0	0	0	0	0	0	0	0	0	0	0	0	0	0	0	0	0	0	0	0	0	0	0	0	0	0	0	0
874		New.CleanUp.ReferenceOTU1323398	k__Fungi; p__Ascomycota; c__Sordariomycetes; o__Hypocreales; f__Bionectriaceae; g__Clonostachys; s__Clonostachys_rosea	0	0	0	0	0	0	0	0	0	0	0	0	0	0	0	0	0	0	0	0	0	0	0	0	0	0	0	0	0	0	0	0	0	0	0	0	0	0	0	0.31952	0	0	0	0	0	0
875		New.CleanUp.ReferenceOTU1327270	k__Fungi; unclassified; unclassified; unclassified; unclassified; unclassified; unclassified	0	0	0	0	0	0	0	0	0	0	0	0	0	0	0	0	0	0	0	0	0	0	0	0	0	0	0	0	0	0	0	0	0	0	0	0	0.0509203	0	0	0	0	0	0	0	0	0
876		New.CleanUp.ReferenceOTU1331902	k__Fungi; unclassified; unclassified; unclassified; unclassified; unclassified; unclassified	0	0	0	0	0	0	0	0	0	0	0	0	0	0	0	0	0	0	0	0	0	0	0	0	0	0	0	0	0	0	0	0	0	0	0	0	0	0	0	0.143587	0	0	0	0	0	0
877		New.CleanUp.ReferenceOTU1339538	k__Fungi; unclassified; unclassified; unclassified; unclassified; unclassified; unclassified	0	0	0	0	0	0	0	0	0	0	0	0	0	0	0	0	0	0	0	0	0	0	0	0	0	0	0	0	0	0	0	0	0	0	0	0	0.040172	0	0	0	0	0	0	0	0	0
878		New.CleanUp.ReferenceOTU1361122	k__Fungi; unclassified; unclassified; unclassified; unclassified; unclassified; unclassified	0	0	0	0	0	0	0	0	0	0	0	0	0	0	0	0	0	0	0	0	0	0	0	0	0	0	0	0	0	0	0	0	0	0	0	0	0.0705361	0	0	0	0	0	0	0	0	0
879		New.CleanUp.ReferenceOTU1364132	k__Fungi; unclassified; unclassified; unclassified; unclassified; unclassified; unclassified	0.000275118	0	0	0	0	0	0	0	0	0.000271081	0	0	0	0	0	0	0	0	0	0	0	0	0	0	0	0	0	0	0	0	0	0	0	0	0	0	0	0	0	0	0	0	0	0	0	0
880		New.CleanUp.ReferenceOTU1367519	k__Fungi; unclassified; unclassified; unclassified; unclassified; unclassified; unclassified	0	0	0	0	0	0	0	0	0	0	0	0	0	0	0	0	0	0	0	0	0	0	0	0	0	0	0	0	0	0	0.12553	0.000165043	0.000172829	0	0.000628476	0	0	0	0	0	0	0	0	0	0	0
881		New.CleanUp.ReferenceOTU1390369	k__Fungi; unclassified; unclassified; unclassified; unclassified; unclassified; unclassified	0	0	0	0	0	0	0	0	0.0361146	0	0	0	0	0	0	0	0	0	0	0	0	0	0	0	0	0	0	0	0	0	0	0	0	0	0	0	0	0	0	0	0	0	0	0	0	0
882		New.CleanUp.ReferenceOTU1401898	k__Fungi; p__Ascomycota; c__Leotiomycetes; o__Helotiales; f__Helotiales_fam_Incertae_sedis; unclassified; unclassified	0	0	0	0	0	0.00137476	0	0	0.000473118	0	0.000663118	0	0.0350846	0	0	0	0	0	0	0	0	0	0	0	0	0	0	0	0	0	0	0	0	0	0	0	0	0	0	0	0	0	0	0	0	0
883		New.CleanUp.ReferenceOTU1407463	k__Fungi; unclassified; unclassified; unclassified; unclassified; unclassified; unclassified	0	0	0	0	0	0	0	0	0	0	0	0	0	0.067893	0.0646698	0.00492688	0.00995513	0.0057549	0.0121224	0.00269762	0.000516341	0	0.00333146	0	0.000671096	0	0	0.014521	0.0094735	0.0193937	0	0	0	0	0	0	0	0	0	0	0	0	0	0	0.00329698	0.00630528
884		New.CleanUp.ReferenceOTU1419749	k__Fungi; p__Ascomycota; c__Pezizomycotina_cls_Incertae_sedis; o__Pezizomycotina_ord_Incertae_sedis; f__Pezizomycotina_fam_Incertae_sedis; g__Ciliophora; s__unidentified	0	0	0	0	0	0.00137476	0	0	0	0	0	0	0.0419469	0	0	0	0	0	0	0	0	0	0	0	0	0	0	0	0	0	0	0	0	0	0	0	0	0	0	0	0	0	0	0	0	0
885		New.CleanUp.ReferenceOTU1426691	k__Fungi; unclassified; unclassified; unclassified; unclassified; unclassified; unclassified	0	0	0	0	0	0	0	0	0	0	0	0	0	0	0	0	0	0	0	0	0	0	0	0	0	0	0	0	0	0	0.0625749	0	0.0107154	0	0.0025139	0	0.00107484	0	0	0	0	0	0	0	0	0
886		New.CleanUp.ReferenceOTU1428402	k__Fungi; p__Ascomycota; c__Dothideomycetes; o__Pleosporales; f__Torulaceae; g__Torula; s__unidentified	0	0	0	0	0	0	0	0	0	0	0	0	0	0	0.00739083	0	0	0.0123319	0	0.0256274	0	0	0	0.0324757	0	0.0273844	0.0125964	0	0	0	0	0	0	0	0	0	0	0	0	0	0	0	0	0	0	0
887		New.CleanUp.ReferenceOTU1431431	k__Fungi; unclassified; unclassified; unclassified; unclassified; unclassified; unclassified	0	0	0	0	0	0	0	0	0	0	0	0	0	0	0	0	0	0	0	0	0	0	0	0	0	0	0	0	0	0	0	0	0	0	0	0	0.0953916	0	0	0	0	0	0	0	0	0
888		New.CleanUp.ReferenceOTU1432118	k__Fungi; p__Ascomycota; c__Dothideomycetes; o__Pleosporales; f__Pleosporaceae; g__Alternaria; unclassified	0	0	0	0	0	0.0103107	0	0	0	0	0	0	0.0335382	0	0	0	0	0	0	0	0	0	0	0	0	0	0	0	0	0	0	0	0	0	0	0	0	0	0	0	0	0	0	0	0	0
889		New.CleanUp.ReferenceOTU1439814	k__Fungi; p__Ascomycota; c__Saccharomycetes; o__Saccharomycetales; f__Phaffomycetaceae; g__Starmera; s__Starmera_stellimalicola	0	0	0	0	0	0	0	0	0	0	0	0	0	0	0	0	0	0	0	0	0	0	0	0	0	0	0	0	0	0	0	0	0	0	0	0	0	0.0691265	0	0	0	0	0	0	0	0
890		New.CleanUp.ReferenceOTU1447998	k__Fungi; p__unidentified; c__unidentified; o__unidentified; f__unidentified; g__unidentified; s__unidentified	0	0	0	0	0	0	0	0	0.0286236	0	0.00269984	0	0	0	0	0	0	0	0	0	0	0	0	0	0	0	0	0	0	0	0	0	0	0	0	0	0	0	0	0	0	0	0	0	0	0
891		New.CleanUp.ReferenceOTU1454935	k__Fungi; unclassified; unclassified; unclassified; unclassified; unclassified; unclassified	0	0	0	0	0	0	0	0	0	0	0	0	0	0	0	0	0	0	0	0	0	0	0	0	0	0	0	0	0	0	0	0	0	0	0	0	0.00362757	0	0	0	0	0	0	0	0	0
892		New.CleanUp.ReferenceOTU1460567	k__Fungi; unclassified; unclassified; unclassified; unclassified; unclassified; unclassified	0	0	0	0	0	0	0	0	0	0	0	0	0	0	0	0	0	0	0	0	0	0	0	0	0	0	0	0	0	0	0	0.0949	0	0	0	0	0	0	0	0	0	0	0	0	0	0
893		New.CleanUp.ReferenceOTU1464740	k__Fungi; p__Ascomycota; c__Sordariomycetes; o__Hypocreales; f__Clavicipitaceae; unclassified; unclassified	0	0	0	0	0	0	0	0	0	0	0	0	0	0	0	0	0	0	0	0	0	0	0	0	0	0	0	0	0	0	0	0	0	0	0	0	0	0.0613852	0	0	0	0	0	0	0	0
894		New.CleanUp.ReferenceOTU1469573	k__Fungi; p__unidentified; c__unidentified; o__unidentified; f__unidentified; g__unidentified; s__unidentified	0	0	0	0	0	0	0	0	0	0	0	0	0	0.00185163	0.00369542	0.00344882	0.00284432	0.00164426	0.00142616	0	0	0	0	0	0	0	0	0	0	0	0	0	0	0	0	0	0	0	0	0	0	0	0	0	0	0.00270226
895		New.CleanUp.ReferenceOTU1476407	k__Fungi; unclassified; unclassified; unclassified; unclassified; unclassified; unclassified	0	0	0	0	0	0	0	0	0.0265734	0	0.00175253	0	0	0	0	0	0	0	0	0	0	0	0	0	0	0	0	0	0	0	0	0	0	0	0	0	0	0	0	0	0	0	0	0	0	0
896		New.CleanUp.ReferenceOTU1486558	k__Fungi; unclassified; unclassified; unclassified; unclassified; unclassified; unclassified	0	0	0	0	0	0	0	0	0	0	0	0	0	0	0	0	0	0	0	0	0	0	0	0	0	0	0	0	0	0	0	0	0	0	0	0	0.0880021	0	0	0	0	0	0	0	0	0
897		New.CleanUp.ReferenceOTU1502880	k__Fungi; p__Basidiomycota; c__Agaricomycetes; o__Agaricales; f__Pluteaceae; g__Volvariella; unclassified	0	0	0	0	0	0	0	0	0	0	0	0	0	0	0	0	0	0	0.00320887	0.00179841	0.00206536	0.00189564	0.00203589	0	0.184216	0.00465017	0.00179948	0.00414886	0.00315783	0.00395057	0	0	0	0	0	0	0	0	0	0	0	0.000723292	0	0	0	0
898		New.CleanUp.ReferenceOTU1513488	k__Fungi; p__Ascomycota; c__Eurotiomycetes; o__Eurotiales; f__Trichocomaceae; g__Talaromyces; unclassified	0	0	0	0	0	0	0	0	0	0	0	0	0	0	0	0	0	0	0	0	0.0149739	0	0	0	0	0	0	0	0	0	0	0	0	0	0	0	0	0	0	0	0	0	0.00241403	0	0	0
899		New.CleanUp.ReferenceOTU1520825	k__Fungi; unclassified; unclassified; unclassified; unclassified; unclassified; unclassified	0	0	0	0	0	0	0	0	0.0382437	0	0	0	0	0	0	0	0	0	0	0	0	0	0	0	0	0	0	0	0	0	0	0	0	0	0	0	0	0	0	0	0	0	0	0	0	0
900		New.CleanUp.ReferenceOTU1536138	k__Fungi; p__Ascomycota; c__Saccharomycetes; o__Saccharomycetales; f__Saccharomycetaceae; g__Kluyveromyces; s__unidentified	0	0	0	0	0.0101664	0	0	0	0	0	0	0	0	0	0	0	0	0	0	0	0	0	0	0	0	0	0	0	0	0	0	0	0	0	0	0	0	0	0	0	0	0	0	0	0	0
901		New.CleanUp.ReferenceOTU1549175	k__Fungi; p__Ascomycota; c__Saccharomycetes; o__Saccharomycetales; f__Saccharomycetaceae; g__Issatchenkia; unclassified	0	0	0	0	0	0.00137476	0	0	0	0	0	0	0.039144	0	0	0	0	0	0	0	0	0	0	0	0	0	0	0	0	0	0	0	0	0	0	0	0	0	0	0	0	0	0	0	0	0
902		New.CleanUp.ReferenceOTU1571056	k__Fungi; unclassified; unclassified; unclassified; unclassified; unclassified; unclassified	0	0	0	0	0	0	0	0	0	0	0	0	0	0	0	0	0	0	0	0	0	0	0	0	0	0	0	0	0	0	0	0	0	0	0	0	0	0	0	0.111361	0	0	0	0	0	0
903		New.CleanUp.ReferenceOTU1577853	k__Fungi; unclassified; unclassified; unclassified; unclassified; unclassified; unclassified	0	0	0	0	0	0	0	0	0	0	0	0	0	0	0	0	0	0	0	0	0	0	0	0	0	0	0	0	0	0	0.0499079	0	0	0.000364964	0.000628476	0	0	0	0	0	0	0	0	0	0	0
904		New.CleanUp.ReferenceOTU1581389	k__Fungi; unclassified; unclassified; unclassified; unclassified; unclassified; unclassified	0	0	0	0	0	0	0	0	0	0	0	0	0	0.0209851	0.0304872	0.00541957	0.0163548	0.00822129	0.00463503	0	0.00180719	0	0.00203589	0.00103098	0	0	0.00044987	0.00124466	0.00315783	0.00107743	0	0	0	0	0	0	0	0	0	0	0.00611822	0	0.0044832	0.00282144	0.00989095	0.0261219
905		New.CleanUp.ReferenceOTU1592773	k__Fungi; p__Ascomycota; c__Eurotiomycetes; o__Eurotiales; f__Aspergillaceae; g__Aspergillus; s__Aspergillus_halophilicus	0.00104282	0.00104218	0.00103626	0.00104122	0.0010674	0.00107829	0.00103691	0.00103338	0.00106086	0.000998057	0.00106946	0.00103859	0.000855905	0	0	0	0	0	0.000803549	0	0	0.0339047	0.000344426	0	0	0	0.000356672	0	0	0.00197877	0	0	0	0	0	0	0	0	0	0	0.0278101	0.0151892	0	0	0	0
906		New.CleanUp.ReferenceOTU1599967	k__Fungi; p__Ascomycota; c__Leotiomycetes; o__Helotiales; f__Hyaloscyphaceae; g__Cistella; s__Cistella_albidolutea	0.00599756	0	0	0	0.000298215	0	0	0	0.000709677	0.0267467	0.00284194	0	0.000386607	0	0	0	0	0	0	0	0	0	0	0	0	0	0	0	0	0	0	0	0	0	0	0	0	0	0	0	0	0	0	0	0	0
907		New.CleanUp.ReferenceOTU1603838	k__Fungi; unclassified; unclassified; unclassified; unclassified; unclassified; unclassified	0	0	0	0	0	0	0	0	0	0	0	0	0	0	0	0	0	0	0	0	0	0	0	0	0	0	0	0	0	0	0	0	0	0	0	0	0.0663711	0	0	0	0	0	0	0	0	0
908		New.CleanUp.ReferenceOTU1604611	k__Fungi; p__unidentified; c__unidentified; o__unidentified; f__unidentified; g__unidentified; s__unidentified	0	0	0	0	0.000271105	0	0	0	0	0	0	0	0	0	0	0	0	0	0	0	0	0	0	0	0	0	0	0	0	0	0.000253339	0.000825218	0.0962658	0	0	0	0	0	0	0	0	0	0	0	0	0
909		New.CleanUp.ReferenceOTU1609368	k__Fungi; unclassified; unclassified; unclassified; unclassified; unclassified; unclassified	0	0	0	0	0	0	0	0	0	0	0	0	0	0	0	0	0	0	0	0	0	0	0	0	0	0	0	0	0	0	0	0	0.00380224	0.000364964	0.346919	0	0	0	0	0	0	0	0	0	0	0
910		New.CleanUp.ReferenceOTU1612719	k__Fungi; unclassified; unclassified; unclassified; unclassified; unclassified; unclassified	0	0	0	0	0	0	0	0	0	0	0	0	0	0	0	0	0	0	0	0	0	0	0	0	0	0	0	0	0	0	0	0	0	0	0	0	0.00456805	0	0	0	0	0	0	0	0	0
911		New.CleanUp.ReferenceOTU1631383	k__Fungi; p__Ascomycota; c__Dothideomycetes; o__Pleosporales; unclassified; unclassified; unclassified	0.00242103	0	0	0	0.000162663	0	0	0	0.000630824	0.00759027	0.0118414	0	0	0	0	0	0	0	0	0	0	0	0	0	0	0	0	0	0	0	0	0	0	0	0	0	0	0	0	0	0	0	0	0	0	0
912		New.CleanUp.ReferenceOTU1640934	k__Fungi; unclassified; unclassified; unclassified; unclassified; unclassified; unclassified	0.000330141	0	0	0	0	0	0	0	0.0359569	0.00126504	0.00156306	0	0	0	0	0	0	0	0	0	0	0	0	0	0	0	0	0	0	0	0	0	0	0	0	0	0	0	0	0	0	0	0	0	0	0
913		New.CleanUp.ReferenceOTU1656005	k__Fungi; unclassified; unclassified; unclassified; unclassified; unclassified; unclassified	0	0	0	0	0	0	0	0	0	0	0	0	0	0	0	0	0	0	0	0	0	0	0	0	0	0	0	0	0	0	0	0.0592506	0.000172829	0	0	0	0	0	0	0	0	0	0	0	0	0
914		New.CleanUp.ReferenceOTU1673873	k__Fungi; unclassified; unclassified; unclassified; unclassified; unclassified; unclassified	0	0	0	0	0	0	0	0	0	0	0	0	0	0	0	0	0	0	0	0	0	0	0	0	0	0	0	0	0	0	0	0	0.187001	0	0	0	0	0	0	0	0	0	0	0	0	0
915		New.CleanUp.ReferenceOTU1679121	k__Fungi; unclassified; unclassified; unclassified; unclassified; unclassified; unclassified	0.00016507	0	0	0	2.71105e-05	0	0	0	0.000394265	0.000271081	0.019562	0	0.000289956	0	0	0	0	0	0	0	0	0	0	0	0	0	0	0	0	0	0	0	0	0	0	0	0	0	0	0	0	0	0	0	0	0
916		New.CleanUp.ReferenceOTU1695035	k__Fungi; unclassified; unclassified; unclassified; unclassified; unclassified; unclassified	0	0	0	0	0	0	0	0	0	0	0	0	0	0	0	0	0	0	0	0	0	0	0	0	0	0	0	0	0	0	0	0.0533091	0.000864145	0.00121655	0.0138265	0	0	0	0.000175214	0	0	0	0	0	0	0
917		New.CleanUp.ReferenceOTU1704340	k__Fungi; p__Ascomycota; c__Dothideomycetes; o__Capnodiales; f__Mycosphaerellaceae; g__Cercospora; s__Cercospora_jatrophiphila	0	0	0	0	0	0	0	0	0	0	0	0	0	0	0	0.000492688	0	0.0591933	0	0.0705876	0	0.000315939	0	0	0	0.0552854	0.0827761	0.000414886	0	0	0	0	0	0	0	0	0	0	0	0	0	0	0.000344861	0	0	0.000900754
918		New.CleanUp.ReferenceOTU1711368	k__Fungi; p__Ascomycota; c__Dothideomycetes; o__Pleosporales; f__Pleosporaceae; g__Comoclathris; s__Comoclathris_rosae	0.000660282	0	0	0	2.71105e-05	0.00687381	0	0	0	0.000451802	0.00042629	0	0.0503556	0	0	0	0	0	0	0	0	0	0	0	0	0	0	0	0	0	0	0	0	0	0	0	0	0	0	0	0	0	0	0	0	0
919		New.CleanUp.ReferenceOTU1726467	k__Fungi; unclassified; unclassified; unclassified; unclassified; unclassified; unclassified	0	0	0	0	0	0	0	0	0	0	0	0	0	0	0	0	0	0	0	0	0	0	0	0	0	0	0	0	0	0	0	0	0	0	0	0	0.120516	0	0	0	0	0	0	0	0	0
920		New.CleanUp.ReferenceOTU1756111	k__Fungi; p__Ascomycota; c__Orbiliomycetes; o__Orbiliales; unclassified; unclassified; unclassified	0.00181578	0	0	0	0.000623542	0	0	0	0.0266523	0.00307225	0.00156306	0	0	0	0	0	0	0	0	0	0	0	0	0	0	0	0	0	0	0	0	0	0	0	0	0	0	0	0	0	0	0	0	0	0	0
921		New.CleanUp.ReferenceOTU1770790	k__Fungi; unclassified; unclassified; unclassified; unclassified; unclassified; unclassified	0	0	0	0	0	0	0	0	0	0	0	0	0	0	0	0	0	0	0	0	0	0	0	0	0	0	0	0	0	0	0	0	0	0	0	0	0	0	0	0	0	0	0	0	0	0
922		New.CleanUp.ReferenceOTU1771284	k__Fungi; p__Mucoromycota; c__Mucoromycetes; o__Mucorales; f__Backusellaceae; g__Backusella; unclassified	0.000812523	0.0789659	0.000807408	0.00081127	0.000794716	0.00084016	0.000807915	0.000805165	0.00082658	0.000777643	0.000833275	0.000809228	0.000666883	0.000127378	0.000150787	0.000187701	0.000160148	0.000151843	0.000139557	0.000155511	0.000147326	0.000187252	0.000165835	0.0534195	0.000153345	0.000162369	0.000151964	0.000922201	0.00133611	0.000128042	0	0	0	0	0	0	0	0	0	0	0	0	0.000689723	0	0	0
923		New.CleanUp.ReferenceOTU1808522	k__Fungi; p__Ascomycota; c__Saccharomycetes; o__Saccharomycetales; f__Saccharomycetales_fam_Incertae_sedis; g__Candida; unclassified	0	0	0	0	0	0	0	0	0	0	0	0	0	0	0	0	0	0	0	0	0	0	0	0	0	0	0	0	0	0	0.0158337	0.00858226	0.0243689	0.00535281	0.00377085	0	0	0	0	0	0	0	0	0	0	0
924		New.CleanUp.ReferenceOTU1822209	k__Fungi; p__Ascomycota; c__Saccharomycetes; o__Saccharomycetales; unclassified; unclassified; unclassified	0	0	0	0	0	0	0	0	0	0	0	0	0	0	0	0	0	0	0	0	0	0	0	0	0	0	0	0	0	0	0.000633349	0.056775	0	0	0	0	0	0	0	0	0	0	0	0	0	0
925		New.CleanUp.ReferenceOTU1823726	k__Fungi; unclassified; unclassified; unclassified; unclassified; unclassified; unclassified	0	0	0	0	0	0	0	0	0	0	0	0	0	0	0	0	0	0	0	0	0	0	0	0	0	0	0	0	0	0	0	0	0	0	0	0	0	0	0	0	0	0	0	0	0	0
926		New.CleanUp.ReferenceOTU1824831	k__Fungi; unclassified; unclassified; unclassified; unclassified; unclassified; unclassified	0	0	0	0	0	0	0	0	0	0	0	0	0	0.000617209	0	0	0.00497756	0.0559047	0.0385064	0.074634	0	0.0606605	0	0	0	0.0914534	0.0985215	0.0228187	0.0277889	0.002514	0	0	0	0	0	0	0	0	0	0	0.000556202	0	0.00793181	0	0	0.0423354
927		New.CleanUp.ReferenceOTU1849774	k__Fungi; p__unidentified; c__unidentified; o__unidentified; f__unidentified; g__unidentified; s__unidentified	0	0	0	0	0	0	0	0	0.0495197	0	4.73656e-05	0	0	0	0	0	0	0	0	0	0	0	0	0	0	0	0	0	0	0	0	0	0	0	0	0	0	0	0	0	0	0	0	0	0	0
928		New.CleanUp.ReferenceOTU1849781	k__Fungi; p__Basidiomycota; c__Tremellomycetes; o__Cystofilobasidiales; f__Mrakiaceae; g__Tausonia; s__Tausonia_pullulans	0	0	0	0	0	0	0	0	0.0339856	0	0.000663118	0	0	0	0	0	0	0	0	0	0	0	0	0	0	0	0	0	0	0	0	0	0	0	0	0	0	0	0	0	0	0	0	0	0	0
929		New.CleanUp.ReferenceOTU1849782	k__Fungi; unclassified; unclassified; unclassified; unclassified; unclassified; unclassified	0	0	0	0	0	0	0	0	0.0821648	0	0.00042629	0	0	0	0	0	0	0	0	0	0	0	0	0	0	0	0	0	0	0	0	0	0	0	0	0	0	0	0	0	0	0	0	0	0	0
930		New.CleanUp.ReferenceOTU1853961	k__Fungi; unclassified; unclassified; unclassified; unclassified; unclassified; unclassified	0	0	0	0	0	0	0	0	0	0	0	0	0	0	0	0	0	0	0	0	0	0	0	0	0	0	0	0	0	0	0	0	0	0.0565694	0	0	0	0	0	0	0	0	0	0	0	0
931		New.CleanUp.ReferenceOTU1858708	k__Fungi; unclassified; unclassified; unclassified; unclassified; unclassified; unclassified	0	0	0	0	0	0	0	0	0	0	0	0	0	0	0	0	0	0	0	0	0	0	0	0	0	0	0	0	0	0	0.0442078	0	0.000345658	0	0	0	0	0	0	0	0	0	0	0	0	0
932		New.CleanUp.ReferenceOTU1872230	k__Fungi; unclassified; unclassified; unclassified; unclassified; unclassified; unclassified	0	0	0	0	0	0	0	0	0	0	0	0	0	0	0	0	0	0	0	0	0	0	0	0	0	0	0	0	0	0	0	0	0	0	0	0	0.0550853	0	0	0	0	0	0	0	0	0
933		New.CleanUp.ReferenceOTU1883489	k__Fungi; unclassified; unclassified; unclassified; unclassified; unclassified; unclassified	0	0	0	0	0	0	0	0	0	0	0	0	0	0	0	0	0	0	0	0	0	0	0	0	0	0	0	0	0	0	0.137563	0	0	0.000121655	0.00188543	0	0	0	0	0	0	0	0	0	0	0
934		New.CleanUp.ReferenceOTU1885388	k__Fungi; p__Ascomycota; c__Sordariomycetes; o__Glomerellales; f__Glomerellaceae; g__Colletotrichum; s__Colletotrichum_capsici	0.00171191	0.00171086	0.00170114	0.00170927	0.0016744	0.00177014	0.00170221	0.00169641	0.00174153	0.00163842	0.00175564	0.00170497	0.00157386	0	0	0.00141371	0	0.00281958	0.0199166	0.00418148	0	0	0	0.0163128	0	0.00934976	0	0	0.000136227	0	0	0	0	0	0	0	0	0	0	0	0	0	0	0	0	0
935		New.CleanUp.ReferenceOTU1895099	k__Fungi; p__Ascomycota; c__Sordariomycetes; o__Diaporthales; f__Diaporthaceae; g__Diaporthe; unclassified	0	0	0	0	0	0	0	0	0	0	0	0	0	0	0	0	0	0	0	0	0	0	0	0	0	0	0	0	0	0	0	0	0	0	0	0	0	0	0	0.0668403	0	0	0	0	0	0
936		New.CleanUp.ReferenceOTU1904995	k__Fungi; p__Ascomycota; c__Pezizomycotina_cls_Incertae_sedis; o__Pezizomycotina_ord_Incertae_sedis; f__Pezizomycotina_fam_Incertae_sedis; g__Ciliophora; s__unidentified	0	0	0	0	0	0.000687381	0	0	0	0	0	0	0.0400139	0	0	0	0	0	0	0	0	0	0	0	0	0	0	0	0	0	0	0	0	0	0	0	0	0	0	0	0	0	0	0	0	0
937		New.CleanUp.ReferenceOTU1907889	k__Fungi; unclassified; unclassified; unclassified; unclassified; unclassified; unclassified	0	0	0	0	0	0	0	0	0.000157706	0	0.0654592	0	0	0	0	0	0	0	0	0	0	0	0	0	0	0	0	0	0	0	0	0	0	0	0	0	0	0	0	0	0	0	0	0	0	0
938		New.CleanUp.ReferenceOTU1931371	k__Fungi; p__Ascomycota; c__Eurotiomycetes; o__Eurotiales; unclassified; unclassified; unclassified	0.000366336	0.000366111	0.00036403	0.0425232	0.000358308	0.000378796	0.000364258	0.000363019	0.000372674	0.00035061	0.000375692	0.0397814	0.000300673	0.00117917	0.0346547	0.0017376	0.00148253	0.00140565	0.00129191	0.00323802	0.00136384	0.00173344	0.00153518	0.00133799	0.00141956	0.0015031	0.00140677	0.00118646	0.00117914	0.00118532	0	0	0	0	0	0	0	0	0	0	0	0	0	0	0	0
939		New.CleanUp.ReferenceOTU1932430	k__Fungi; unclassified; unclassified; unclassified; unclassified; unclassified; unclassified	0	0	0	0	0	0	0	0	0	0	0	0	0	0	0	0	0	0	0	0	0	0	0	0	0	0	0	0	0	0	0	0	0	0	0	0	0	0	0.000175214	0	0	0	0	0	0	0
940		New.CleanUp.ReferenceOTU1942078	k__Fungi; p__Ascomycota; unclassified; unclassified; unclassified; unclassified; unclassified	0.00110047	0	0	0	0.000840425	0	0	0	0.000473118	0.000903603	0.0194673	0	0	0	0	0	0	0	0	0	0	0	0	0	0	0	0	0	0	0	0	0	0	0	0	0	0	0	0	0	0	0	0	0	0	0
941		New.CleanUp.ReferenceOTU1947597	k__Fungi; unclassified; unclassified; unclassified; unclassified; unclassified; unclassified	0	0	0	0	0	0	0	0	0	0	0	0	0	0	0	0.04582	0.00284432	0	0.0399326	0.00269762	0.0441472	0.103944	0.0714412	0.0515488	0.00738206	0.0108504	0.0089974	0	0	0	0	0	0	0	0	0	0	0	0	0	0	0	0	0.00169287	0	0
942		New.CleanUp.ReferenceOTU1963248	k__Fungi; p__Ascomycota; c__Dothideomycetes; o__Capnodiales; f__Teratosphaeriaceae; g__Eupenidiella; s__Eupenidiella_venezuelensis	0	0	0	0	0	0	0	0	0	0	0	0	0	0	0	0	0	0	0	0	0	0	0	0	0	0	0	0	0	0	0	0	0	0.000121655	0.238821	0	0	0	0	0	0	0	0	0	0	0
943		New.CleanUp.ReferenceOTU1971673	k__Fungi; unclassified; unclassified; unclassified; unclassified; unclassified; unclassified	0	0	0	0	0	0	0	0	0	0	0	0	0	0	0	0	0	0	0	0	0	0	0	0	0	0	0	0	0	0	0.00633349	0.0194751	0.0112339	0.000608274	0.0138265	0.0106629	0	0.0130839	0.00192735	0.00167101	0	0	0	0	0	0
944		New.CleanUp.ReferenceOTU1977818	k__Fungi; p__Ascomycota; c__Saccharomycetes; o__Saccharomycetales; unclassified; unclassified; unclassified	0	0	0	0	0	0	0	0	0	0	0	0	0	0	0	0	0	0	0	0	0	0	0	0	0	0	0	0	0	0	0	0.0779006	0	0	0	0	0	0	0	0	0	0	0	0	0	0
945		New.CleanUp.ReferenceOTU1981912	k__Fungi; p__unidentified; c__unidentified; o__unidentified; f__unidentified; g__unidentified; s__unidentified	0	0	0	0	0	0	0	0	0	0	0	0	0	0	0	0	0	0	0	0	0	0	0	0	0	0	0	0	0	0	0	0	0	0	0	0	0	0	0	0	0	0	0	0	0	0
946		New.CleanUp.ReferenceOTU1993496	k__Fungi; unclassified; unclassified; unclassified; unclassified; unclassified; unclassified	0	0	0	0	0	0	0	0	0	0	0	0	0	0	0	0	0	0	0	0	0	0	0	0	0	0	0	0	0	0	0.00012667	0	0.0248874	0.0013382	0.72966	0	0	0	0	0	0	0	0	0	0	0
947		New.CleanUp.ReferenceOTU2007606	k__Fungi; p__Ascomycota; c__Dothideomycetes; o__Pleosporales; unclassified; unclassified; unclassified	0	0	0	0	0	0.00412429	0	0	0	0	0	0	0.0611806	0	0	0	0	0	0	0	0	0	0	0	0	0	0	0	0	0	0	0	0	0	0	0	0	0	0	0	0	0	0	0	0	0
948		New.CleanUp.ReferenceOTU2009326	k__Fungi; p__Ascomycota; c__Eurotiomycetes; o__Eurotiales; f__Aspergillaceae; g__Penicillium; s__Penicillium_cinnamopurpureum	0	0	0	0	0	0	0	0	0	0	0	0	0	0	0	0	0	0	0	0	0	0	0	0	0	0	0	0	0	0	0	0	0	0	0	0	0	0	0	0	0	0	0	0	0	0
949		New.CleanUp.ReferenceOTU2056696	k__Fungi; unclassified; unclassified; unclassified; unclassified; unclassified; unclassified	0	0	0	0	0	0	0	0	0	0	0	0	0	0	0	0	0	0	0	0	0	0	0	0	0	0	0	0	0	0	0	0	0	0	0	0	0	0	0	0	0	0	0	0	0	0
950		New.CleanUp.ReferenceOTU2069311	k__Fungi; p__Ascomycota; c__Saccharomycetes; o__Saccharomycetales; f__Phaffomycetaceae; g__Wickerhamomyces; s__Wickerhamomyces_anomalus	0.000415869	0.0993109	0.000337475	0.0339369	0.000407314	0.00225642	0.000337687	0.000336538	0.000400129	0.000575491	0.000479573	0.0473164	0.000613609	0.00477031	0.005647	0.00702942	0.00599755	0.00568652	0.0052264	0.0058239	0.0122944	0.0070126	0.0252392	0.00541279	0.00574279	0.00608074	0.00569105	0.00479981	0.00477018	0.0047952	0.00012667	0	0	0	0	0	0	0	0	0	0	0	0	0	0	0
951		New.CleanUp.ReferenceOTU2085529	k__Fungi; unclassified; unclassified; unclassified; unclassified; unclassified; unclassified	0	0	0	0	0	0	0	0	0	0	0	0	0	0	0	0	0	0	0	0	0	0	0	0	0	0	0	0	0	0	0	0	0	0	0	0	0	0	0	0	0	0	0	0	0	0
952		New.CleanUp.ReferenceOTU2132216	k__Fungi; unclassified; unclassified; unclassified; unclassified; unclassified; unclassified	0	0	0	0	0	0	0	0	0	0	0	0	0	0	0	0	0	0	0	0	0	0	0	0	0	0	0	0	0	0	0	0	0	0	0	0	0.202069	0	0	0	0	0	0	0	0	0
953		New.CleanUp.ReferenceOTU2172989	k__Fungi; unclassified; unclassified; unclassified; unclassified; unclassified; unclassified	0	0	0	0	0	0	0	0	0	0	0	0	0	0	0	0	0	0	0	0	0	0	0	0	0	0	0	0	0	0	0	0	0	0	0	0	0	0	0	0	0	0	0	0	0	0
954		New.CleanUp.ReferenceOTU2186447	k__Fungi; p__Basidiomycota; c__Agaricomycetes; o__Agaricales; f__Pluteaceae; g__Volvariella; s__Volvariella_taylorii	0	0	0	0	0	0	0	0	0	0	0	0	0	0	0	0	0.00213324	0	0	0.000899205	0	0	0.00851372	0	0	0	0	0	0	0	0	0	0	0	0	0	0	0	0	0	0.0211357	0	0	0	0	0
955		New.CleanUp.ReferenceOTU2186980	k__Fungi; unclassified; unclassified; unclassified; unclassified; unclassified; unclassified	0	0	0	0	0	0	0	0	0	0	0	0	0	0	0	0	0	0	0	0	0	0	0	0	0	0	0	0	0	0	0.0510479	0.0209605	0.0117524	0	0.00188543	0	0	0	0	0	0	0	0	0	0	0
956		New.CleanUp.ReferenceOTU2190237	k__Fungi; p__Ascomycota; c__Sordariomycetes; o__Trichosphaeriales; f__Trichosphaeriaceae; g__Nigrospora; s__Nigrospora_oryzae	0.00168979	0.00168875	0.00167915	0.00168718	0.00165276	0.00174726	0.0016802	0.0369723	0.00171902	0.00161725	0.00173295	0.00168294	0.0013869	0	1.90192e-05	0.0180393	0.0658904	0.000617007	0.0300542	0.00148074	0	0	0	0	0	0	0	0	0	0	0.00909672	0.00894918	0.0089475	0.00916814	0.0103162	0.00812224	0.00809042	0.00821794	0.00937408	0.00819992	0	0	0	0	0.0116696	0
957		New.CleanUp.ReferenceOTU2212227	k__Fungi; unclassified; unclassified; unclassified; unclassified; unclassified; unclassified	0	0	0	0	0	0	0	0	0	0	0	0	0	0	0	0	0	0	0	0	0	0	0	0	0	0	0	0	0	0	0	0	0	0	0	0	0.0644901	0	0	0	0	0	0	0	0	0
958		New.CleanUp.ReferenceOTU2221360	k__Fungi; unclassified; unclassified; unclassified; unclassified; unclassified; unclassified	0	0	0	0	0	0	0	0	0	0	0	0	0	0	0	0	0	0	0	0	0	0	0	0	0	0	0	0	0	0	0	0	0	0	0	0	0	0	0	0	0	0	0	0	0	0
959		New.CleanUp.ReferenceOTU2222473	k__Fungi; unclassified; unclassified; unclassified; unclassified; unclassified; unclassified	0	0	0	0	0	0	0	0	0	0	0	0	0	0	0	0	0	0	0	0	0	0	0	0	0	0	0	0	0	0	0	0.0779006	0	0	0	0	0	0	0	0	0	0	0	0	0	0
960		New.CleanUp.ReferenceOTU2231106	k__Fungi; p__Ascomycota; c__Saccharomycetes; o__Saccharomycetales; unclassified; unclassified; unclassified	0	0	0	0	0	0	0	0	0	0	0	0	0	0	0	0	0	0	0	0	0	0	0	0	0	0	0	0	0	0	0	0.224129	0.00432072	0.00121655	0	0	0	0	0	0	0	0	0	0	0	0
961		New.CleanUp.ReferenceOTU2235936	k__Fungi; p__Ascomycota; c__Leotiomycetes; o__Helotiales; f__Helotiales_fam_Incertae_sedis; unclassified; unclassified	0	0	0	0	0.00121997	0.00824858	0	0	0	0	4.73656e-05	0	0.0965552	0	0	0	0	0	0	0	0	0	0	0	0	0	0	0	0	0	0	0	0	0	0	0	0	0	0	0	0	0	0	0	0	0
962		New.CleanUp.ReferenceOTU2262810	k__Fungi; p__Basidiomycota; c__Malasseziomycetes; o__Malasseziales; f__Malasseziaceae; g__Malassezia; s__Malassezia_slooffiae	0	0	0	0	0	0	0	0	0	0	0	0	0	0	0	0	0	0	0	0	0	0	0	0	0	0	0	0	0	0	0	0	0	0	0	0.0260247	0.0103453	0.000109032	0.0735899	0	0	0	0	0	0	0
963		New.CleanUp.ReferenceOTU2288165	k__Fungi; p__Basidiomycota; c__Malasseziomycetes; o__Malasseziales; f__Malasseziaceae; g__Malassezia; unclassified	0	0	0	0	0	0	0	0	0	0	0	0	0	0	0	0	0	0	0	0	0	0	0	0	0	0	0	0	0	0	0	0.0602409	0	0	0	0	0	0	0	0	0	0	0	0	0	0
964		New.CleanUp.ReferenceOTU2289844	k__Fungi; p__Ascomycota; c__Dothideomycetes; o__Pleosporales; unclassified; unclassified; unclassified	0	0	0	0	0	0	0	0	0	0	0	0	0	0	0.031411	0	0	0.00164426	0	0.00674404	0	0.00221158	0	0	0	0.00206674	0.0274421	0	0	0	0	0	0	0	0	0	0	0	0	0	0	0	0	0	0	0.00180151
965		New.CleanUp.ReferenceOTU2312927	k__Fungi; p__unidentified; c__unidentified; o__unidentified; f__unidentified; g__unidentified; s__unidentified	0.000825353	0	0	0	0.000135553	0	0	0	0.000315411	0.000903603	0.0207461	0	0	0	0	0	0	0	0	0	0	0	0	0	0	0	0	0	0	0	0	0	0	0	0	0	0	0	0	0	0	0	0	0	0	0
966		New.CleanUp.ReferenceOTU2316621	k__Fungi; p__unidentified; c__unidentified; o__unidentified; f__unidentified; g__unidentified; s__unidentified	0	0	0	0	0.000623542	0	0	0	0	0	0.0177621	0	0	0	0	0	0	0	0	0	0	0	0	0	0	0	0	0	0	0	0	0	0	0	0	0	0	0	0	0	0	0	0	0	0	0
967		New.CleanUp.ReferenceOTU2351709	k__Fungi; unclassified; unclassified; unclassified; unclassified; unclassified; unclassified	0	0	0	0	0	0	0	0	0	0	0	0	0	0	0	0	0	0	0	0	0	0	0	0	0	0	0	0	0	0	0	0	0	0	0	0	0.0838371	0	0	0	0	0	0	0	0	0
968		New.CleanUp.ReferenceOTU2358376	k__Fungi; p__Ascomycota; c__Leotiomycetes; o__Helotiales; f__Helotiales_fam_Incertae_sedis; unclassified; unclassified	0	0	0	0	0	0	0	0	0	0	0	0	0.0386607	0	0	0	0	0	0	0	0	0	0	0	0	0	0	0	0	0	0	0	0	0	0	0	0	0	0	0	0	0	0	0	0	0
969		New.CleanUp.ReferenceOTU2360038	k__Fungi; p__Rozellomycota; c__unidentified; o__unidentified; f__unidentified; g__unidentified; s__unidentified	0.00247606	0	0	0	0.000298215	0	0	0	0.00173476	0.00433729	0.0198935	0	0.000676563	0	0	0	0	0	0	0	0	0	0	0	0	0	0	0	0	0	0	0	0	0	0	0	0	0	0	0	0	0	0	0	0	0
970		New.CleanUp.ReferenceOTU2365468	k__Fungi; p__Ascomycota; c__Saccharomycetes; o__Saccharomycetales; f__Dipodascaceae; g__Saprochaete; unclassified	0	0	0	0	0	0	0	0	0.0254695	0	0.00402608	0	0	0	0	0	0	0	0	0	0	0	0	0	0	0	0	0	0	0	0	0	0	0	0	0	0	0	0	0	0	0	0	0	0	0
971		New.CleanUp.ReferenceOTU2387470	k__Fungi; unclassified; unclassified; unclassified; unclassified; unclassified; unclassified	0	0	0	0	0	0	0	0	0	0	0	0	0	0	0	0	0	0	0	0	0	0	0	0	0	0	0	0	0	0	0	0	0	0	0	0	0.0497111	0	0	0	0	0	0	0	0	0
972		New.CleanUp.ReferenceOTU2403212	k__Fungi; unclassified; unclassified; unclassified; unclassified; unclassified; unclassified	0	0	0	0	0	0	0	0	0	0	0	0	0	0	0	0	0	0	0	0	0	0	0	0	0	0	0	0	0	0	0	0.100677	0	0	0	0	0	0	0	0	0	0	0	0	0	0
973		New.CleanUp.ReferenceOTU2420984	k__Fungi; unclassified; unclassified; unclassified; unclassified; unclassified; unclassified	0	0	0	0	0	0	0	0	0	0	0	0	0	0	0	0	0	0	0	0	0	0	0	0	0	0	0	0	0	0	0	0	0	0.000364964	0	0	0	0.0161368	0	0.00226779	0	0	0	0	0	0
974		New.CleanUp.ReferenceOTU2447493	k__Fungi; p__Ascomycota; c__Dothideomycetes; o__Pleosporales; f__Coniothyriaceae; g__Coniothyrium; s__Coniothyrium_multiporum	0	0	0	0	0	0	0	0	0	0	0	0	0	0	0	0	0.0142216	0	0.0153313	0.00359682	0	0	0	0.0417545	0	0	0	0	0	0	0	0	0	0	0	0	0	0	0	0	0.00389342	0	0	0	0	0
975		New.CleanUp.ReferenceOTU2489213	k__Fungi; unclassified; unclassified; unclassified; unclassified; unclassified; unclassified	0	0	0	0	0	0	0	0	0	0	0	0	0	0	0	0	0	0	0	0	0	0	0	0	0	0	0	0	0	0	0	0	0	0	0	0	0	0	0	0	0	0	0	0	0	0
976		New.CleanUp.ReferenceOTU2500313	k__Fungi; p__Ascomycota; c__Leotiomycetes; o__Helotiales; f__Helotiaceae; g__Articulospora; unclassified	0.00418179	0	0	0	0.000596431	0.0151224	0	0	0	0.00668666	0.0285615	0	0.0823474	0	0	0	0	0	0	0	0	0	0	0	0	0	0	0	0	0	0	0	0	0	0	0	0	0	0	0	0	0	0	0	0	0
977		New.CleanUp.ReferenceOTU2514705	k__Fungi; p__Basidiomycota; c__Agaricomycetes; o__Agaricales; f__Omphalotaceae; g__Gymnopus; s__Gymnopus_luxurians	0.00448797	0.00448522	0.00445972	0.00448105	0.00438961	0.00464062	0.00446252	0.00444733	0.00456561	0.00429531	0.00460259	0.281719	0.00368353	0.182893	0	0	0	0	0	0	0	0.0297158	0.0375238	0	0	0	0.0532224	0.0102453	0	0	0	0	0	0	0	0	0	0	0	0	0	0	0.00551778	0.046836	0.00494548	0.00360302
[truncated: 29 more columns]
