# Supplementary material for: Gut mycobiomes are altered in people with type 2 Diabetes Mellitus and Diabetic Retinopathy
Source: PLoS One. 2020 Dec 1;15(12):e0243077. doi: 10.1371/journal.pone.0243077 (PMC7707496; doi:10.1371/journal.pone.0243077)
Supplement: S3 Table — (XLSX) [file pone.0243077.s007.xlsx]

## Sheet: S3 Table
S3 Table. Number of OTUs assigned at phylum level.
S. No.	Sample_ID	Taxonomically assigned number of OTUs at phylum level
1	HC005	189
2	HC006	139
3	HC009	141
4	HC010	138
5	HC012	197
6	HC013	202
7	HC014	139
8	HC015	139
9	HC016	194
10	HC017	193
11	HC018	210
12	HC020	140
13	HC028	207
14	HC037	119
15	HC038	124
16	HC039	123
17	HC040	104
18	HC041	135
19	HC042	119
20	HC043	145
21	HC044	108
22	HC045	112
23	HC046	121
24	HC047	120
25	HC048	112
26	HC049	142
27	HC050	128
28	HC051	109
29	HC052	119
30	HC053	105
31	T2DM001	116
32	T2DM002	119
33	T2DM003	112
34	T2DM004	101
35	T2DM006	72
36	T2DM008	98
37	T2DM009	70
38	T2DM010	101
39	T2DM011	102
40	T2DM012	134
41	T2DM013	122
42	T2DM014	68
43	T2DM016	113
44	T2DM017	119
45	T2DM019	120
46	T2DM020	107
47	T2DM021	118
48	T2DM022	114
49	T2DM023	141
50	T2DM024	114
51	T2DM025	119
52	DR002	82
53	DR004	114
54	DR007	74
55	DR008	98
56	DR012	95
57	DR013	99
58	DR014	112
59	DR015	114
60	DR016	109
61	DR017	106
62	DR018	101
63	DR019	94
64	DR020	113
65	DR021	103
66	DR022	115
67	DR023	99
68	DR024	113
69	DR025	92
70	DR026	90
71	DR027	99
72	DR028	86
73	DR029	117
74	DR030	94
75	DR031	96
