# Supplementary material for: Gut mycobiomes are altered in people with type 2 Diabetes Mellitus and Diabetic Retinopathy
Source: PLoS One. 2020 Dec 1;15(12):e0243077. doi: 10.1371/journal.pone.0243077 (PMC7707496; doi:10.1371/journal.pone.0243077)
Supplement: S4 Table — (XLSX) [file pone.0243077.s008.xlsx]

## Sheet:  S4 Table
S4 Table. Relative abundance of fungal phyla in the studied cohort.
Taxonomy	HC005	HC006	HC009	HC010	HC012	HC013	HC014	HC015	HC016	HC017	HC018	HC020	HC028	HC037	HC038	HC039	HC040	HC041	HC042	HC043	HC044	HC045	HC046	HC047	HC048	HC049	HC050	HC051	HC052	HC053	T2DM001	T2DM002	T2DM003	T2DM004	T2DM006	T2DM008	T2DM009	T2DM010	T2DM011	T2DM012	T2DM013	T2DM014	T2DM016	T2DM017	T2DM019	T2DM020	T2DM021	T2DM022	T2DM023
Ascomycota	61.4823	10.5751	10.8327	10.9252	49.0041	44.8589	10.7372	14.5554	19.04	52.1582	25.9128	11.2941	12.9806	9.60027	26.6127	57.8848	36.6336	13.2745	16.2135	11.5709	67.0687	59.6208	40.3941	19.2729	28.623	20.0297	12.1536	7.45092	8.38626	8.22309	47.3898	42.5523	41.6392	69.2542	26.5371	68.0639	19.418	54.9794	68.878	66.3029	15.678	10.0322	41.5178	16.5753	12.5271	34.3272	11.5547	35.1275	32.0282
Basidiomycota	22.1472	87.5687	88.0717	87.5769	21.6472	23.1115	88.0034	83.587	22.6513	21.2066	22.835	87.4644	18.3204	84.5144	66.1801	34.0867	57.6933	79.9283	77.2971	81.4351	25.8429	32.5518	51.4447	74.8279	65.4735	72.2166	81.5102	85.4167	83.6396	86.3832	22.8917	23.3164	20.2863	15.3964	13.5418	25.1972	10.6187	35.6085	19.754	26.581	78.1393	83.7894	29.2125	77.8581	80.8437	60.7443	83.4995	60.611	54.2648
Mortierellomycota	0.0747438	0.944175	0.273371	0.579119	0.0675111	0.110896	0.385806	0.554421	0.146998	0.0718869	0.0817186	0.401957	0.243883	0.256094	0.141265	0.0691327	0	0	0.667673	0.154093	0	0.477614	0.462973	0.709655	0.26601	0.085004	0.178372	0.634939	0.60961	0.307559	0	0	0	0	0	0.000180728	0	6.62434	1.26114	0.000238715	0.811479	2.12205	0.288763	1.11451	0.563742	0.585527	0.30212	0.277571	0.263776
Mucoromycota	0.00636936	0.079158	0.000998391	0.00100317	0.00243562	0.0178496	0.000999017	0.000995618	0.0231946	0.0178032	0.0195788	0.00100064	0.148946	0.00551371	0.00856209	0.00812489	0.00849858	0.0065727	0.00604088	0.00673149	0.00637721	0.0088014	0.00717839	0.0595313	0.00663774	0.00702836	0.00657795	0.00634185	0.0067223	0.00554248	0	0	0	0.000121655	0	0	0	0	0	0	0	0	0.000689723	0	0	0	0	0	0
Rozellomycota	0.00247606	0	0	0	0.000298215	0	0	0	0.00173476	0.00433729	0.0198935	0	0.000676563	0	0	0	0	0	0	0	0	0	0	0	0	0	0	0	0	0	0	0	0	0.608882	0	0	0	0	0	0	0	0	0	0	0	0	0	0	0
Unclassified	16.2869	0.832881	0.821171	0.917743	29.2784	31.9008	0.87258	1.30221	58.1368	26.5412	51.131	0.838543	68.3054	5.62372	7.05741	7.95117	5.66462	6.79069	5.81567	6.83324	7.082	7.34099	7.69099	5.13007	5.63083	7.66168	6.15127	6.49115	7.35783	5.0806	29.7185	34.1313	38.0745	14.7403	59.9212	6.73871	69.9634	2.78782	10.1069	7.11589	5.37127	4.05629	28.9802	4.45201	6.06544	4.34305	4.64375	3.984	13.4432
[truncated: 26 more columns]
