# Supplementary material for: Gut mycobiomes are altered in people with type 2 Diabetes Mellitus and Diabetic Retinopathy
Source: PLoS One. 2020 Dec 1;15(12):e0243077. doi: 10.1371/journal.pone.0243077 (PMC7707496; doi:10.1371/journal.pone.0243077)
Supplement: S5 Table — (XLSX) [file pone.0243077.s009.xlsx]

## Sheet: S5 Table
S5 Table. Number of OTUs assigned at genus level.
S. No.	Sample_ID	Taxonomically assigned number of OTUs at genus level
1	HC005	142
2	HC006	112
3	HC009	113
4	HC010	111
5	HC012	146
6	HC013	155
7	HC014	112
8	HC015	112
9	HC016	145
10	HC017	148
11	HC018	155
12	HC020	112
13	HC028	156
14	HC037	88
15	HC038	93
16	HC039	92
17	HC040	76
18	HC041	100
19	HC042	90
20	HC043	108
21	HC044	85
22	HC045	86
23	HC046	91
24	HC047	92
25	HC048	84
26	HC049	105
27	HC050	95
28	HC051	78
29	HC052	88
30	HC053	75
31	T2DM001	92
32	T2DM002	91
33	T2DM003	91
34	T2DM004	82
35	T2DM006	63
36	T2DM008	82
37	T2DM009	61
38	T2DM010	80
39	T2DM011	85
40	T2DM012	103
41	T2DM013	92
42	T2DM014	53
43	T2DM016	81
44	T2DM017	87
45	T2DM019	89
46	T2DM020	77
47	T2DM021	89
48	T2DM022	88
49	T2DM023	109
50	T2DM024	88
51	T2DM025	88
52	DR002	68
53	DR004	93
54	DR007	64
55	DR008	84
56	DR012	81
57	DR013	81
58	DR014	84
59	DR015	86
60	DR016	87
61	DR017	81
62	DR018	79
63	DR019	73
64	DR020	86
65	DR021	79
66	DR022	88
67	DR023	76
68	DR024	90
69	DR025	69
70	DR026	67
71	DR027	73
72	DR028	65
73	DR029	89
74	DR030	68
75	DR031	73
