# Supplementary material for: Gut mycobiomes are altered in people with type 2 Diabetes Mellitus and Diabetic Retinopathy
Source: PLoS One. 2020 Dec 1;15(12):e0243077. doi: 10.1371/journal.pone.0243077 (PMC7707496; doi:10.1371/journal.pone.0243077)
Supplement: S6 Table — (XLSX) [file pone.0243077.s010.xlsx]

## Sheet: S6 Table
S6 Table. Relative abundance of fungal genera in the studied cohort.
S.No.	Genus	HC005	HC006	HC009	HC010	HC012	HC013	HC014	HC015	HC016	HC017	HC018	HC020	HC028	HC037	HC038	HC039	HC040	HC041	HC042	HC043	HC044	HC045	HC046	HC047	HC048	HC049	HC050	HC051	HC052	HC053	T2DM001	T2DM002	T2DM003	T2DM004	T2DM006	T2DM008	T2DM009	T2DM010	T2DM011	T2DM012	T2DM013	T2DM014	T2DM016	T2DM017	T2DM019	T2DM020	T2DM021	T2DM022
1	Acremonium	0	0	0	0	0	0	0	0	0	0	0	0	0	0	0	0	0	0	0	0	0	0	0	0	0	0	0	0	0	0	0	0	0	0	0	0	0.000134354	0	0	0	0	0	0	0	0	0	0	0
2	Agaricus	0.51374	2.12619	4.02295	1.92452	0.502482	0.531214	2.74435	2.22326	0.522628	0.491686	0.526861	2.81754	0.421656	2.32226	1.44543	1.57717	1.64845	1.43971	3.54554	1.61265	0.790642	1.27369	0.525879	2.98855	2.0034	1.57194	0.89933	2.23343	1.38493	2.15399	0	0	0	0	0	0	0	0	0	0	2.69536	1.94002	0.868705	1.99928	2.54692	1.62406	2.78813	2.1622
3	Alternaria	0.0428723	0.022371	0.0222438	0.0223502	0.0322802	0.112631	0.0222578	0.264258	0.0258718	0.0498272	0.0966462	0.133351	0.203625	0.160018	0.207702	0.149453	0.10488	0.0437243	0.0456413	0.0329316	0.0190472	0.0436573	0.0385204	0.0662625	0.0312726	0.0467977	0.0211791	0.0181408	0.0474781	0.333831	0.0809856	1.18839	1.12077	0.0771744	0.0881371	11.8166	0.0679781	0.0692676	1.67777	4.16895	0.243873	0	0	0.173434	0.0764028	1.29059	0.18464	0.00696744
4	Apiotrichum	0	0	0	0	0	0	0	0	0	0	0	0	0	0	0	0	0	0	0	0	0	0	0	0	0	0	0	0	0	0	0	0	0	0	0	0.000180728	0	0	0	0	0	0	0	0	0	0	0	0
5	Articulospora	0.00418179	0	0	0	0.000596431	0.0151224	0	0	0	0.00668666	0.0285615	0	0.0823474	0	0	0	0	0	0	0	0	0	0	0	0	0	0	0	0	0	0	0	0	0	0	0	0	0	0	0	0	0	0	0	0	0	0	0
6	Ascotricha	0	0	0	0	0	0	0	0	0	0	0	0	0	0	0	0	0	0	0	0	0	0	0	0	0	0	0	0	0.147155	0	0	0	0	0	0	0	0	0	0	0	0	0	0	0	0	0	0	0
7	Aspergillus	6.10436	6.11645	6.13822	6.17779	6.02861	6.45947	6.34337	6.11523	6.20313	5.84282	6.25332	6.08009	5.0315	0.178074	0.252163	47.7656	29.7118	0.248447	5.75652	0.288516	18.0319	51.9786	29.7052	10.5581	20.2078	7.45743	2.02098	0.144875	1.00823	0.296644	4.70654	2.4745	3.61848	5.10226	0.215377	0.320947	0.195818	0.388362	1.63298	14.5213	0.72279	0.539153	0.487519	1.85551	0.95494	20.118	1.01589	21.6707
8	Auricularia	8.87933	31.8817	30.1145	33.1721	8.68474	9.18134	33.2084	34.3273	9.03294	8.49815	9.10611	33.4253	7.28777	31.6983	26.3686	7.22293	26.7611	32.1668	25.2869	27.5198	12.3908	9.65554	23.8725	34.9814	26.8589	27.9996	32.3456	32.8249	38.8743	35.8851	11.4653	14.1786	10.9325	11.5551	13.002	10.2369	10.1968	10.3575	11.8146	10.3348	25.1463	25.6508	12.5702	24.2117	26.6003	22.7019	30.5947	21.9286
9	Backusella	0.000812523	0.0789659	0.000807408	0.00081127	0.000794716	0.00084016	0.000807915	0.000805165	0.00082658	0.000777643	0.000833275	0.000809228	0.000666883	0.000127378	0.000150787	0.000187701	0.000160148	0.000151843	0.000139557	0.000155511	0.000147326	0.000187252	0.000165835	0.0534195	0.000153345	0.000162369	0.000151964	0.000922201	0.00133611	0.000128042	0	0	0	0	0	0	0	0	0	0	0	0	0.000689723	0	0	0	0	0
10	Bipolaris	0.000440188	0	0	0	2.71105e-05	0.000687381	0	0	0	0.00162648	0	0	0.0402072	0	0	0	0	0	0	0	0	0	0	0	0	0	0	0	0	0	0	0	0	0	0	0	0	0	0	0	0	0	0	0	0	0	0	0
11	Blastobotrys	0	0	0	0	0	0	0	0	0	0	0	0	0	0	0	0	0	0	0	0	0	0	0	0.0360841	0	0.000516686	0	0	0	0	0	0	0	1.80718	0	0	0	0	0	0	0	0	0	0	0	0	0	0
12	Blumeria	0.243393	0.24296	0.241579	0.242734	0.240856	0.253738	0.241731	0.240908	0.257197	0.238877	0.250959	0.242123	0.200365	0.491535	0.59236	0.507201	0.140478	1.36155	0.563718	1.05341	0.133889	0.189459	0.0830577	0	0.333743	1.25679	0.610096	0.182017	0.431907	0.186489	2.79928	0.806566	0.353427	0.523241	0.418459	0.329464	0.328174	0.333346	0.380243	0.332615	0.253503	0	0	0.42352	0.164267	0.292469	0.277725	0.0581236
13	Bullera	0	0	0	0	0	0	0	0	0	0	0	0	0	0	0	0	0	0	0	0	0	0	0	0	0	0	0	0	0	0	0	0	0	0	0	0	0	0	0	0	0	0	0	0	0	0	0	0
14	Calyptella	0	0	0	0	0	0.00824858	0	0	0	0	0	0	0.0356645	0	0	0	0	0	0	0	0	0	0	0	0	0	0	0	0	0	0	0	0	0	0	0	0	0	0	0	0	0	0	0	0	0	0	0
15	Candida	0.520438	0.385125	0.37173	0.379503	0.370393	32.5554	0.570913	4.37346	0.395861	14.4966	0.901926	0.370875	0.879553	1.39799	1.43547	1.04447	0.966446	0.862138	0.771803	0.876289	22.3301	1.08814	2.51427	0.804338	0.894106	1.00232	0.857765	0.78118	1.02879	0.810276	17.3068	15.1703	12.315	33.5431	20.2656	34.9722	17.7172	8.50803	42.3008	8.11892	9.98736	5.899	5.6745	5.91562	6.05795	5.90575	6.26444	6.13126
16	Cephaliophora	0	0	0	0	0	0	0	0	0	0	0	0	0	0	0.0868423	0	0	0.00822129	0	0.0265266	0	0.04202	0	0	0	0.00981703	0	0	0	0	0	0	0	0	0	0	0	0	0	0	0	0	0.00724208	0	0	0.00180151	0	0
17	Cercospora	0	0	0	0	0	0	0	0	0	0	0	0	0	0	0	0.000492688	0	0.0591933	0	0.0705876	0	0.000315939	0	0	0	0.0552854	0.0827761	0.000414886	0	0	0	0	0	0	0	0	0	0	0	0	0	0	0.000344861	0	0	0.000900754	0.0122717	0
18	Chlorophyllum	0.298272	2.1998	1.34665	1.93446	0.291735	0.308417	2.46762	1.02843	0.303432	0.285467	0.305889	1.88243	0.244808	1.42629	0.513093	1.10107	1.56278	0.772748	1.68772	0.967801	0	1.36621	0.883313	2.24426	1.49344	0.807162	0.576929	1.10577	1.98229	0.168598	0	0	0	0	0	0	0	0	0	0	1.05122	2.99038	0.537983	1.44627	1.51991	1.32771	1.98719	1.19021
19	Ciliophora	0.025641	0	0	0	0.00317193	0.0391807	0	0	0.338831	0.0451802	0.095868	0	0.734651	0	0	0	0	0	0	0	0	0	0	0	0	0	0	0	0	0	0	0	0	0	0	0	0	0	0	0	0	0	0	0	0	0	0	0
20	Cistella	0.0261362	0	0	0	0.00306349	0.0460545	0	0	0.00394265	0.0594571	0.221339	0	0.464509	0	0	0	0	0	0	0	0	0	0	0	0	0	0	0	0	0	0	0	0	0	0	0	0	0	0	0	0	0	0	0	0	0	0	0
21	Cladophialophora	0	0	0	0	0	0	0	0	0	0	0	0	0	0	0	0	0	0	0	0	0	0	0	0	0	0	0	0	0	0	0.141364	0	0.104907	0	0	0	0	0	0	0	0	0	0	0	0	0	0	0
22	Cladorrhinum	0.00145171	0.00145082	0.00144257	0.00144947	0.0014199	0.0103501	0.00144348	0.00143856	0.00147682	0.00138939	0.00148879	0.00144582	0.00430214	0	0.00259617	0.00903321	0	0.00226681	0.0199847	0.00322745	0	0	0.00419898	0.018686	0	0.00872827	0.00143202	0	0	0	0	0	0	0	0	0	0	0	0	0	0.0194671	0	0.0106907	0	0.0247274	0	0.00327245	0.00813691
23	Cladosporium	0.0210298	0.0208609	0.0265815	0.141031	0.0204931	0.028412	0.0272795	0.0206846	0.0213467	0.0203623	0.0218773	0.035942	0.0209727	0.065379	0.00925561	0.0194434	0.0161037	0.16034	0.142891	0.130481	0.00578362	0.0233869	0.039058	0.0765103	0.000846558	0.180943	0.053381	0.0496356	0.0127393	0	0	2.77669	2.66682	1.03333	1.32446	2.80236	0	31.2557	1.92	3.37818	0.274801	0.268315	0.270053	0.658367	0.314707	0.30248	0.28763	0.282297
24	Clavispora	0.00797732	0.00871864	0.00788896	0.0279144	0.00912669	1.21952	0.00789391	0.00786704	0.00846135	0.00785028	0.00976084	0.00790674	0.049602	0.0239136	0.085283	0.0352386	0.0300658	0.0538571	0.0262	0.0598932	0.0839526	0.0351542	0.039694	0.0271344	0.13669	0.0828313	0.0285293	0.0240615	0.023913	0.0240384	0.00458624	0.0077785	0.00511934	0.00186565	0.00360552	0.00132258	0.0013174	0.00133817	0.00152643	0.00133523	0.000986738	0	0	0.0150794	0	0	0.0136979	0
25	Clitopilus	3.09746	13.8415	10.2658	13.363	3.02958	3.20282	9.64865	11.8641	3.15105	2.96449	3.17657	11.9111	2.54226	12.2867	12.818	6.18195	13.4586	10.9111	14.061	8.11098	2.159	3.03246	5.80636	11.0862	10.9982	6.69	9.57193	10.8951	10.4561	12.0496	0	0	0	0	0	0	0	0	0	0	14.7371	10.507	4.6677	13.3646	14.0534	11.4495	14.3431	9.8612
26	Clonostachys	0	0	0	0	0	0	0	0	0	0	0	0	0	0	0	0.00147806	0	0	0	0	0	0	0	0	0	0	0	0	0.00252627	0	0	0	0.0955744	0	0	0	0	0	0	0.31952	0	0	0	0	0	0	0	0
27	Cochliobolus	0.114317	0.113964	0.455365	0.113858	0.111628	0.117913	0.116015	0.113001	0.116142	0.109604	0.11719	0.113572	0.0935942	0.0417041	2.19156	0	0	0.410509	0.264696	0.330021	0	0.0579332	0	0.0165539	0.0677013	0.341892	0.129369	0.00139693	0	0.195805	0	0	0	0	0	0	0	0	0	0	0.0945544	0	0.0306926	0.0355502	0.0659397	0.0486407	0.0605403	0.179012
28	Colletotrichum	0.00171192	0.00171086	0.00170114	0.00170927	0.00251482	0.00933134	0.00170221	0.00581528	0.00174153	0.00172879	0.00175564	0.00170497	0.00379686	0	0	0.0014137	0	0.00281958	0.0199166	0.00418148	0	0	0	0.0163128	0	0.00934976	0	0	0.000136227	0	0	0	0	0.700731	0	0	0	0.000872258	2.80185	11.3829	0	0	0	0	0	0	0	0
29	Comoclathris	0.000660282	0	0	0	2.71105e-05	0.00687381	0	0	0	0.000451802	0.00042629	0	0.0503556	0	0	0	0	0	0	0	0	0	0	0	0	0	0	0	0	0	0	0	0	0	0	0	0	0	0	0	0	0	0	0	0	0	0	0
30	Coniothyrium	0	0	0	0	0	0	0	0	0	0	0	0	0	0	0	0	0.0142216	0	0.0153313	0.00359682	0	0	0	0.0417545	0	0	0	0	0	0	0	0	0	0	0	0	0	0	0	0	0.00389342	0	0	0	0	0	0.014726	0
31	Coprinellus	0.112782	0.703276	0.989019	0.864426	0.11031	0.116618	1.33472	0.577535	0.114733	0.10794	0.1157	0.988142	0.0925663	0.612011	0.366763	0.2723	0.357716	0.123337	0.842007	0.262478	0.0509733	0.645908	0.449342	0.311659	0.909999	0.0882663	0.468601	0.629169	0.479492	1.68291	0	0	0	0	0	0	0	0	0	0	0.661881	0.941293	0.183811	0.618461	0.909967	0.325172	0.49823	0.444571
32	Coprinopsis	0.920133	5.93213	4.38631	4.37281	0.899968	0.951429	5.7408	4.22983	0.936051	0.880633	0.943633	5.51967	0.755205	5.46615	2.41753	2.33536	2.7488	3.40989	6.17643	3.40526	1.0221	1.75054	2.70486	3.66643	1.61473	2.49198	3.06677	5.43654	2.92571	3.2652	3.02133	0.000660175	0.000864145	0	0	0	0	0	0	0	4.5603	5.39707	1.84535	5.65869	4.58446	2.89592	5.81841	4.1232
33	Coprinus	0.000715306	0	0	0	0.000135553	0.0405555	0	0	7.88529e-05	0.000993963	9.4731e-05	0	0.0254194	0	0	0	0	0	0	0	0	0	0	0	0	0	0	0	0	0	0	0	0	0	0	0	0	0	0	0	0	0	0	0	0	0	0	0
34	Corynespora	0.000558499	0.000558157	0.0532803	0.000557638	0.00054626	0.000577496	0.000710461	0.000553442	0.000568161	0.000534524	0.000572764	0.021694	0.000458392	0.000351841	0.000416503	0.000518466	0.000442358	0.000419418	0.000385481	0.00042955	0.000406943	0.000517225	0.0316699	0.0236482	0.000423568	0.000448494	0.000419752	0.000354017	0.000351832	0.000353677	0	0	0	0	0	2.4259	0	0	0	0	0	0.000144658	0	0	0.00329698	0	0	0
35	Cryptococcus	0	0	0	0	0	0	0	0	0	0	0	0	0	0	0	0	0	0	0	0	0	0	0	0	0	0	0	0	0	0	0	0	0	0	0	0	0	0	1.07459	0.000477431	0	0	0	0	0	0	0	0
36	Cuphophyllus	0.00222958	0.0810578	0.00221555	0.154923	0.00218072	0.00230542	0.00221694	0.00220939	0.00226815	0.00213387	0.00228653	0.00234054	0.00182994	0	0.0921021	0	0.059358	0.00224472	0.00471304	0.00963215	0.012289	0	0	0	0.0328	0	0.0069952	0	0.000405528	0	0	0	0	0	0	0	0	0	0	0	0.0472772	0	0.00827667	0	0.0214304	0	0.00163622	0
37	Curvularia	0.146602	0.195678	0.268381	0.146376	0.143389	0.157503	0.383146	0.27123	0.149138	0.140309	0.150346	0.283971	0.122653	0.642949	1.42894	0.113221	0.214315	0.597815	0.555915	0.527213	0.142167	0.0482413	0.258936	0.44997	0.557747	0.679621	0.316977	0.575336	0.221984	0.118801	0.11447	0.112613	0.109152	0.115368	0.544332	0.102207	0.101807	2.05694	0.11831	0.103423	0.479345	0.120501	0.0964688	1.17316	0.468148	0.0796299	0.480473	0.0381123
38	Cutaneotrichosporon	0	0	0	0	0	0	0	0	0	0	0	0	0	0	0	0	0	0	0	0	0	0	0	0	0	0	0	0	0	0	0	0	0	0	0	0.000180728	0.000134354	7.80071	0.000525642	4.16367	0	0	0	0	0	0	0	0
39	Cyberlindnera	0	0	0	0	0	0	0	0	0	0	0	0	0	0	0	0	0	0	0	0	0	0	0	0	0	0	0	0	0	0	0	0	0	0	0	0.900203	0	0	0	0	0	0	0	0	0	0	0	0
40	Cylindrocladiella	0.00105729	0.00105664	0.00105064	0.131097	0.00103412	0.00109325	0.0010513	0.00104772	0.00107558	0.0010119	0.0010843	0.001053	0.000867779	0.00164621	0.00194875	0.00242581	0.00206972	0.00196239	0.0018036	0.00200979	0.00190402	0.0716264	0.00214322	0.00186792	0.0019818	0.00209843	0.00196395	0.00165639	0.00164616	0.00165479	0	0	0	0	0	0	0	0	0	0	0	0	0	0	0	0	0	0
41	Daedaleopsis	0	0	0.144471	0	0	0	0	0	0	0	0	0	0	0	0	0	0	0	0	0	0	0	0	0	0	0	0	0	0	0	0	0	0	0	0	0	0	0	0	0	0	0	0	0	0	0	0	0
42	Darksidea	0.0053923	0	0	0	0.00417502	0.0116855	0	0	0.000946235	0.00957819	0.0482182	0	0.227132	0	0	0	0	0	0	0	0	0	0	0	0	0	0	0	0	0	0	0	0	0	0	0	0	0	0	0	0	0	0	0	0	0	0	0
43	Debaryomyces	0	0	0	0	0	0	0	0	0	0	0	0	0	0	0	0	0	0	0	0	0	0	0	0	0	0	0	0	0	0	0	0	0	0	0	0	0	0	0	0	0	0	0	0	0	0	0	0
44	Diaporthe	0	0	0	0	0	0	0	0	0	0	0	0	0	0	0	0	0	0	0	0	0	0	0	0	0	0	0	0	0	0	0	0	0	0	0	0	0	0	0	0.0668403	0	0	0	0	0	0	0	0
45	Didymella	0.00716507	0.00116752	0.00116088	0.223223	0.00230945	0.0193404	0.00116161	0.0436379	0.00255691	0.0110916	0.0124103	0.0517557	0.058056	0.0082997	0.00982502	0.0122303	0.0104349	0.0203526	0.00909324	0.0434976	0.00959951	0.012201	0.0108055	0.00941753	0.00999168	0.0259169	0.00990167	0.00835104	0.0176731	0.0768763	0.00250146	0.00246089	0.00238526	0.0025211	0.00776311	0.00223349	0.0332606	0.00225981	0.00257773	0.738811	0	0	0.0058259	0	0.0198071	0	0.004431	0
46	Dipodascus	0	0	0	0	0	0.00618643	0	0	0	0	0.000757849	0	0.0519987	0	0	0	0	0	0	0	0	0	0	0	0	0	0	0	0	0	0	0	0	0	0	0	0	0	0	0	0	0	0	0	0	0	0	0
47	Diutina	0.0195311	0.0195192	0.0194082	0.019501	0.0191031	0.0201955	0.0194204	0.0193543	0.022988	0.0207472	0.118022	0.0194519	0.0160303	0	0.00403353	0	0	0	0	0	0.69567	0	0	0	0	0	0	0	0.0216097	0	0.000414006	0.000210307	0.000203844	0.000215452	0.000242432	0.000190874	0.000190126	0.000193122	0.000220292	0.000192699	0	0	0.000344861	0	0	0	0	0
48	Eremothecium	0	0	0	0	0	0	0	0	0	0	0	0	0	0	0	0	0	0	0	0	0	0	0	0	0	0	0	0	0	0	0	0	0	0	0	0	0	0	0	0	0	0	0	0	0	0	0	0
49	Eupenidiella	0	0	0	0	0	0	0	0	0	0	0	0	0	0	0	0	0	0	0	0	0	0	0	0	0	0	0	0	0	0	0	0	0	0.000121655	0.238821	0	0	0	0	0	0	0	0	0	0	0	0	0
50	Exserohilum	0	0	0	0	0	0	0	0	0	0	0	0	0	0	0	0	0	0	0	0	0	0	0	0	0	0	0	0	0	0	0	0	0	0	0	0	0.000403063	0	0	0	0	0	0	0	0	0	0	0
51	Filobasidium	0	0	0	0	0	0	0	0	0	0	0	0	0	0	0	0	0	0	0	0	0	0	0	0	0	0	0	0	0	0	0	0	0	0	0	0	0	0.000109032	0.939848	1.02564	0	0	0	0	0	0	0	0
52	Flavodon	0	0	0	0	0	0	0	0	0	0	0	0	0	0	0	0	0	0	0	0	0	0	0	0	0	0	0	0	0	0	0.41383	0.000165043	0.000172829	0	0	0	0	0	0	0	0	0	0	0	0	0	0	0
53	Fomitopsis	0	0	0	0	0	0	0	0	0	0	0	0	0	0	0	0	0	0	0	0	0	0	0	0	0	0	0	0	0	0	0	0.112065	0	0	0	0	0	0	0	0	0	0	0	0	0	0	0	0
54	Fusariella	0	0	0	0	0	0	0	0	0	0	0	0	0	0	0	0	0	0	0	0	0	0	0	0	0	0	0	0	0	0	0	0	0	0	0	0	0	0	0	0.5574	0	0	0	0	0	0	0	0
55	Fusarium	0.199603	0.2852	0.214164	0.456704	0.199445	0.351678	0.520142	0.262314	0.298356	0.19379	0.243007	0.32451	0.330969	0.290495	0.939682	1.7954	0.129377	0.824838	0.652572	0.649862	0.2303	0.430205	0.420697	0.376517	0.108146	0.851819	0.5854	0.167064	0.289766	0.383015	0.410363	0.403708	0.391301	0.413777	0.465377	0.366404	0.364968	0.370721	1.14458	0.369908	0.111534	0.19471	0.0144842	0.383334	0.0878806	2.93862	0.220434	3.71071
56	Ganoderma	0.00748655	0.00748196	0.0153796	0.007475	0.00732248	0.00774119	0.0161195	0.00741875	0.00761606	0.00716516	0.00767776	0.00745618	0.00614463	0.000377391	0.0582298	0.0458262	0.014024	0.00102344	0.0103894	0.013888	0.00709216	0.00934619	5.00166e-05	0.00324183	0.0439271	0.00310069	0.0197268	0	0.0387454	0.0065559	0	0	0	0	0	0	0	0	0	0	0.0155737	0	0	0.0417574	0.0313213	0.0189158	0.00818112	0.00295888
57	Geastrum	0	0	0	0	0	0	0	0	0	0	0	0	0	0	0	0	0.00995513	0.0057549	0	0.0269762	0	0	0	0.0463939	0	0.0196341	0.0386888	0	0	0	0	0	0	0	0	0	0	0	0	0	0	0	0	0	0	0	0	0
58	Gibberella	0.00731813	0	0	0	0.00162663	0.00549905	0	0	0.107555	0.0111143	0.0030314	0	0.00222299	0	0	0	0	0	0	0	0	0	0	0	0	0	0	0	0	0	0	0	0	0	0	0.00162655	0	0	0.000175214	0.000119358	0	0	0	0	0	0	0	0
59	Gibellulopsis	0	0	0	0	0	0	0	0	0	0	0	0	0	0	0	0	0	0	0	0	0	0	0	0	0	0	0	0	0	0	0	0	0	0	0	0	0	0	1.79226	0.599891	0	0	0	0	0	0	0	0
60	Gjaerumia	0.00120227	0.00120153	0.00186489	0.0449798	0.00117592	0.00124316	0.00119545	0.00119138	0.00122307	0.00115066	0.00123298	0.00119739	0.00098677	0.00687604	0.00182908	0.00286585	0	0	0.000327803	0	0	0	0.0274166	0	0	0.000869715	0	0	0.0411271	0	0	0	0	0	0	0	0	0	0	0	0.000556202	0	0.00172431	0	0.00164849	0	0.0114536	0.00813691
61	Gliocladiopsis	0.000761142	0.152774	0.000756351	0.000759968	0.000744461	0.000787031	0.000756825	0.000754249	0.000774309	0.000728467	0.000780582	0.000758055	0.000624712	0.00419992	0.00497179	0.00618891	0.00528042	0.00500658	0.00460148	0.00512753	0.00485767	0.0061741	0.00546794	0.00590439	0.00505612	0.00535367	0.00501057	0.0042259	0.00419981	0.00422183	0	0	0	0	0	0	0	0	0	0	0	0	0	0	0	0	0	0
62	Gymnopilus	0.127349	0.677012	0.994179	0.89299	0.124558	0.13168	1.20832	0.743973	0.129552	0.121882	0.134025	0.135262	0.104522	0.908615	0.788244	0.630235	0.262029	0.305668	0.452841	0.310349	0	0.288896	0.355707	0.442858	0.233231	0.260643	0.230671	0.711408	0.51943	1.3789	0	0	0	0	0	0	0	0	0	0	0.745867	1.6912	0.123115	0.455381	0.629724	0.431461	0.341153	0.304025
63	Gymnopus	0.00448797	0.00448522	0.00445972	0.00448105	0.00438962	0.00464062	0.00446252	0.00444733	0.00456561	0.00429531	0.00460259	0.281719	0.00368353	0.182893	0	0	0	0	0	0	0	0.0297158	0.0375238	0	0	0	0.0532224	0.0102453	0	0	0	0	0	0	0	0	0	0	0	0	0	0	0.00551778	0.046836	0.00494548	0.00360302	0	0.0251505
64	Hannaella	0.00350318	0.0033093	0.00329049	0.00330623	0.00323876	0.0118121	0.00329255	0.00328135	0.00336862	0.00316918	0.00339591	0.0032979	0.00440272	0.00246884	0.00646698	0.0364589	0	0.0037836	0.0164009	0.00864495	0	0	0	0.109928	0	0.0134338	0.00989714	0.00539351	0.0113682	0.0337594	0	0	0	0	0	0	0	0	0	0	0.00611822	0	0.00413833	0.00846433	0.0197819	0.00900754	0.00736301	0
65	Hortaea	0	0	0	0	0	0	0	0	0	0	0	0	0	0	0	0	0	0	0	0	0	0	0	0	0	0	0	0	0	0	6.6128	0.00363096	5.0632	0.000243309	0.587625	0	0	0.0180994	0.000175214	0.656467	0	0	0	0	0	0	0	0
66	Humicola	0.00106159	0.000932357	0.000927057	0.00093149	0.00359607	0.000964661	0.000927638	0.000924481	0.0373333	0.00103374	0.00184279	0.000929146	0.000765708	0.00821693	0	0	0.0142721	0	0	0	0.000760085	0.0021793	0.00947624	0	0	0	0	0.0310195	0	0	0	0	0	0	0	1.51432	0.0509203	0.179358	0.282795	1.32582	0	0	0.00551778	0	0	0	0.00981735	0
67	Issatchenkia	50.1106	0.287215	0.200881	0.201762	0.2501	0.335383	0.200928	0.200244	0.206884	27.8175	0.211447	0.201254	0.688187	2.57177	2.54165	3.15374	2.77836	2.55125	2.34482	2.61387	8.63445	3.14689	2.84943	2.42844	2.5765	2.74743	2.59187	2.15343	2.14014	2.15136	9.33023e-05	9.1789e-05	8.89682e-05	2.4531	0.00010581	8.33074e-05	8.2981e-05	8.42889e-05	9.61471e-05	8.41041e-05	0.136743	0.0933751	0.113989	0.100678	0.135977	0.144834	0.132399	0.117935
68	Kazachstania	0.101453	0.109831	0.105409	0.11154	0.101907	0.104705	0.106797	0.108555	0.23722	0.0969139	0.311877	0.103511	0.0831105	0.107683	0	0.135403	0.19446	0.00246639	1.02737	0.00359682	0.0338603	0.0231482	0.0730653	0.955051	0.310943	0.00258343	0.016459	0.187107	0.00388328	0.0316812	0	0	0	0	0	0	0	0	0.00402992	0.024707	0.326491	0.0102708	0.0931125	1.14494	0.461578	0.108991	0.16035	0.0932046
69	Kluyveromyces	0.0251895	0.0143731	0.0141509	0.014071	0.2945	0.0357633	0.0140129	0.0139652	0.110865	0.0290413	0.039094	0.0140356	0.0140498	0.0611852	0.0171549	0	0.0705853	0	0	0.0048091	0.0460824	0.0114789	0.0364299	0.141026	0.109065	0.00305674	0.00841945	0.398029	0.16171	0	0.070012	0.0686793	0.0665687	0.0711294	0.0791706	0.0623331	0.0649104	0.0630676	1.18104	0.0632873	0	0.896308	0.00230568	0.413942	0.0774889	0	0	0
70	Kodamaea	0.000554309	0.000553968	0.000550819	0.000553454	0.000542161	0.00251058	0.000551165	0.0465715	0.000563898	0.000976211	0.000568466	0.00055206	0.000795475	0	0.0017797	0	0	0	0	0	0	0.011593	0	0	0	0	0	0.015325	0.0116387	0	0.362702	0	0	0.124601	0.000632104	0	0	0	0	0	0.0741418	0.0145489	0.01393	0.0144991	0.0147427	0.089291	0.0152172	0.0143783
71	Kurtzmaniella	0	0	0	0	0	0	0	0	0	0	0	0	0	0	0	0	0	0	0	0	0	0	0	0	0	0	0	0	0	0	0	0	0	0	0	0	0	0	0	0.183333	0	0	0	0	0	0	0	0
72	Lasiodiplodia	0.0791976	0.305053	0.427084	0.0793658	0.0821625	0.0837932	0.436117	0.401368	0.0805677	0.0757977	0.0812203	0.649731	0.0664281	0.50584	0.313214	0.121071	0.114639	0.343101	0.537837	0.340979	0.0974232	0.0243325	0.120956	0.317539	0.0671288	0.460905	0.45065	0.389395	0.0932732	0.733356	0	0	0	0	0	0.000361455	0	0.454228	0	0.311762	0.177429	0.706223	0.0782835	0.376945	0.176389	0.0648543	0.257705	0.281833
73	Lentinus	0	0	0	0	0	0	0	0	0	0	0	0	0	0	0	0	0	0	0	0	0	0	0	0	0	0	0	0	0	0	0	0	0	0	0	0	0.000134354	0	0	0	0	0	0	0	0	0	0	0
74	Leptosphaeria	0.000110047	0	0	0	2.71105e-05	0.000687381	0	0	0	0.000451802	9.4731e-05	0	0.0536418	0	0	0	0	0	0	0	0	0	0	0	0	0	0	0	0	0	0	0	0	0	0	0	0	0	0	0	0	0	0	0	0	0	0	0
75	Leptospora	0	0	0	0	0	0	0	0	0	0	0	0	0	0	0	0	0	0.000822128	0	0.00764325	0	0	0.00573751	0	0	0.0124005	0	0	0	0.000359142	0	0	0	0	0	0	0	0	0	0	0	0	0.00103458	0	0	0	0.0368151	0.00147944
76	Leucoagaricus	0.0353471	0.346596	0.0997315	0.0355622	0.0345725	0.0365494	0.32841	0.378676	0.0359586	0.0338297	0.0362499	0.406413	0.0290114	0.298255	0.166121	0.149484	0.0763693	0.0260498	0	0.0707534	0.0325633	0.415557	0.0416421	0.226248	0.137279	0	0.00393177	0.274598	0.155221	0.402623	0	0	0	0	0	0	0	0	0	0	0.244173	0.529016	0.0227608	0.330673	0.118691	0.0576483	0.0204528	0.188628
77	Macrophomina	0.62567	0.625286	0.621732	0.624705	0.611959	0.646951	0.622122	0.620004	0.636494	0.600074	0.64165	0.623133	0.513523	0.218971	10.3244	0.300635	0	2.24385	0.0979139	1.48533	0	0.138543	0.223504	0.0878588	0.504446	1.43264	1.10442	0.296601	0.130722	0.122402	0	0	0	0	0	0	0	0	0	0	0.775346	0	0.18519	0.769126	0.581918	0.283737	0.184893	0.268518
78	Malassezia	1.30487	1.50931	1.72801	1.37024	1.27628	1.46207	1.56741	1.6624	1.40231	1.24899	1.37971	1.35001	1.12024	1.30454	1.97052	1.73295	0.828751	6.8	1.29455	9.55522	0.397573	0.6921	0.967257	1.60769	1.41592	7.41841	7.38744	1.69146	0.627518	1.63854	0.92053	5.46611	0.888709	2.7357	0.398492	0.763649	0.389118	0.318304	0.732255	6.79958	1.51757	0.0898631	0.271452	2.66583	1.68058	0.439848	0.99754	0.617864
79	Marasmius	0.147612	1.37029	1.64761	0.641576	0.144377	0.152633	1.87177	1.18817	0.150166	0.141275	0.151382	1.572	0.121154	0.949628	0.699314	0.319028	0.339041	0.379556	1.64617	0.676927	0.0684897	0.0581647	1.01086	0.478397	0.996866	0.361588	0.357089	1.27292	0.423039	0.887297	0	0	0	0	0	0	0	0	0	0	1.00228	0.217422	0.241748	0.555825	0.982501	0.599902	0.643036	0.280354
80	Meripilus	0	0	0	0	0	0	0	0	0	0	0	0	0	0	0	0	0	0	0	0	0	0	0	0	0	0	0	0	0	0	0.894542	0.000990261	0.914438	0	0	0	0	0	0	0	0	0	0	0	0	0	0	0
81	Meyerozyma	0.000660546	0.000660141	0.000738565	0.000659527	0.00123083	0.0333013	0.000656799	0.00446207	0.000671973	0.000697157	0.000677416	0.000657867	0.00241841	0	0.000518577	0.00397489	0	0.00335377	0	0.00458	0.00169819	0	0.0123444	0	0	0.020631	0	0.00970039	0	0	0.728124	0	0.822583	0	0	0	0	0.742837	0.816322	0.290278	0.0654546	0.066657	0.100888	0.0664287	0.0896931	0.185562	0.0791403	0.0658751
82	Mortierella	0.00605259	0	0.000114297	0	0.000325326	0.0398681	0	0	0.0771182	0.0061445	0.011273	0	0.187505	0	0	0	0	0	0	0	0	0	0	0	0	0	0	0	0	0	0	0	0	0	0	0.000180728	0	6.62434	1.26114	0.000238715	0.186864	0.190855	0.182201	0.189645	0.192832	0.189196	0.199038	0.188065
83	Mrakia	0	0	0	0	0	0	0	0	0	0	0	0	0	0	0	0	0	0	0	0	0	0	0	0	0	0	0	0	0	0	0	0	0	0	0	0	0	0	0.943177	0.000119358	0	0	0	0	0	0	0	0
84	Mycosphaerella	0.00577052	0.000952697	0.000947282	0.000951812	0.00134681	0.0501799	0.000947876	0.00094465	0.0328572	0.00568403	0.0210205	0.000949416	0.0415465	0.0120844	0.00445262	0.00896324	0.000639642	0.0280177	0.0213609	0.00999021	0.000588431	0.00864839	0.00953306	0.0102451	0.00480788	0.0103388	0.00435682	0.000511902	0.00445703	0.00350502	0.00371215	0.00917188	0.0109678	0.00354032	0.00695183	0.00313644	0.00312415	0.0031734	0.00361985	0.00316644	0	0	0	0.00388221	0.000325712	0.000462561	0.000285457	0.00021801
85	Naganishia	0	0	0	0	0	0	0	0	0	0	0	0	0	0	0	0	0	0	0	0	0	0	0	0	0	0	0	0	0	0	0.476785	0.000330087	2.43326	0	0	0	0	0	0	0	0	0	0	0	0	0	0	0
86	Nakaseomyces	0	0	0	0	0	0	0	0	0	0	0	0	0	0	0	0	0	0	0	0	0	0	0	0	0	0	0	0	0	0	0.226739	1.48077	0.785335	0.0690999	0.00754171	0	0	0	0	0	0	0	0	0	0	0	0	0
87	Neoascochyta	0	0	0	0	0	0	0	0	0	0	0	0	0	0	0	0	0	0	0	0	0	0	0	0	0	0	0	0	0	0	0	0	0	0	0	0	0	0	0	0.000238715	0	0	0	0	0	0	0	0
88	Neonectria	0	0	0	0	0	0	0	0	0	0	0	0	0	0	0	0	0	0	0	0	0	0	0	0	0	0	0	0	0	0	0	0	0	0	0	0	0	0.163657	0	0	0	0	0	0	0	0	0	0
89	Nigrospora	0.00168979	0.00168875	0.00167915	0.00168718	0.00165276	0.00174726	0.0016802	0.0369723	0.00171902	0.00161725	0.00173295	0.00168293	0.0013869	0	1.90192e-05	0.0180393	0.0658904	0.000617007	0.0300542	0.00148074	0	0	0	0	0	0	0	0	0	0	0.00909672	0.00894918	0.0089475	0.00916814	0.0103162	0.248309	0.00809042	0.00821794	0.00937408	1.52619	0	0	0	0	0.0116696	0	0.0247811	0.0303196
90	Nothopassalora	0	0	0	0	0	0	0	0	0	0	0	0	0	0	0	0.000492688	0	0	0.0777259	0.00359682	0	0	0	0.0365996	0	0.0206674	0	0	0	0	0	0	0	0	0	0	0	0	0	0	0	0	0	0.0490931	0	0	0	0
91	Oliveonia	0.0040224	0.00401993	0.00399708	0.00401619	0.00393424	0.00415921	0.00399958	0.00398597	0.00409198	0.00384972	0.00429061	0.00400608	0.00330141	0.04359	0	0.0287486	0	0	0	0	0	0	0	0.0218639	0	0	0	0	0	0.0292604	0	0	0	0	0	0	0	0	0	0	0.0461648	0	0	0.0756147	0.0181334	0	0.0441781	0.0288491
92	Paraphoma	0.000990423	0	0	0	0.000271105	0.0130602	0	0	0.000315411	0.00460838	0.00786269	0	0.0464895	0	0	0	0	0	0	0	0	0	0	0	0	0	0	0	0	0	0	0	0	0	0	0	0	0	0	0	0	0	0	0	0	0	0	0
93	Parasola	0	0	0	0	0	0	0	0	0	0	0	0	0	0	0	0	0.0497756	0.000822128	0	0.00179841	0.00774512	0	0	0	0	0.00155006	0	0	0	0.0459703	0	0	0	0	0	0	0	0	0	0	0.00278101	0	0	0.0259573	0	0	0	0
94	Penicillium	0.00116927	0.132603	0.00124161	0.00116747	0.00114365	0.0037505	0.00116264	0.0889634	0.00157439	0.00111908	0.0191336	0.065103	0.00192621	0.00416087	0.00492555	0.00613136	0.00523132	0.010075	0.00455869	0.025593	0.00481249	0.00611669	0.00541709	0.00472127	0.0050091	0.063167	0.0600093	0.0188137	0.00416075	0.00418257	0	0	0	0.623692	0	0	0	0	0.195188	0.000358073	0.0254623	0.0259301	0.0540914	0.0258413	0.0427604	0.02578	0.0492107	0.0256259
95	Periconia	0	0	0	0	0	0	0	0	0	0	0	0	0	0	0.0221725	0	0.0234657	0.0057549	0	0.0125889	0	0	0	0.0041239	0.00469767	0.00206674	0.00719792	0	0.05242	0	0	0	0	0	0	0	0	0	0	0	0	0	0	0.0885934	0	0	0	0
96	Pestalotiopsis	0	0	0	0	0	0	0	0	0	0	0	0	0	0	0	0	0	0	0	0	0	0	0	0	0	0	0	0	0	0	0	0	0	0	0.917574	0	0	0	0	0	0	0	0	0	0	0	0	0
97	Pezoloma	0.00319136	0	0	0	0.000433768	0.0151224	0	0	0.0013405	0.0117468	0.0551809	0	0.00357612	0	0	0	0	0	0	0	0	0	0	0	0	0	0	0	0	0	0	0	0	0	0	0	0	0	0	0	0	0	0	0	0	0	0	0
98	Phaeophleospora	0	0	0	0	0	0	0	0	0	0	0	0	0	0	0	0	0	0	0	0	0	0	0	0	0	0	0	0	0	0	4.47588	0.00280574	1.90561	0.000121655	0	0	0	0	0	0	0	0	0	0	0	0	0	0
99	Phialocephala	0	0	0	0	0	0	0	0	0.0967526	0	0.00265247	0	0	0	0	0	0	0	0	0	0	0	0	0	0	0	0	0	0	0	0	0	0	0	0	0	0	0	0	0	0	0	0	0	0	0	0	0
100	Pichia	0.00407174	0	0	0	0.00349725	0.0226836	0	0	0.00149821	0.0363248	0.00246301	0	0.00463929	0	0	0	0	0	0	0	0	0	0	0	0	0	0	0	0	0	0	0	0	0	0	0	0	0	0	0	0	0	0	0	0	0	0	0
101	Pilatoporus	0	0	0	0	0	0	0	0	0	0	0	0	0	0	0	0	0	0	0	0	0	0	0	0	0	0	0	0	0	0	0	2.30995	0.000345658	0	0	0	0	0	0	0	0	0	0	0	0	0	0	0
102	Plectosphaerella	0	0	0	0	0	0	0	0	0	0	0	0	0	0	0	0	0	0	0	0	0	0	0	0	0	0	0	0	0	0	5.6445e-06	5.55295e-06	5.3823e-06	5.68882e-06	6.4012e-06	5.03984e-06	5.0201e-06	5.09922e-06	5.8166e-06	0.000169434	0	0.00034875	0	0	0	0	0	0
103	Preussia	0.0122152	0	0	0	0.00105731	0.0151224	0	0	0.00165591	0.0212347	0.00241565	0	0.0656266	0	0	0	0	0	0	0	0	0	0	0	0	0	0	0	0	0	0	0	0	0	0	0	0	0	0	0	0	0	0	0	0	0	0	0
104	Psathyrella	0.0279883	0.317036	0.168758	0.344688	0.0273749	0.0289403	0.118563	0.206244	0.0284725	0.0267868	0.0287031	0.30312	0.0229716	0.395949	0.131631	0.171476	0.0363837	0.103013	0.0251677	0.181894	0	0.290716	0.102027	0.0701299	0.102523	0.231126	0.093275	0.072853	0.15919	0	0	0	0	0	0	0	0	0	0	0	0.0711939	0.649517	0.0379347	0.0321645	0.204413	0.0387324	0.0605403	0.0717528
105	Pseudogymnoascus	0.00311239	0.00164868	0.00163931	0.00164715	0.00300986	0.0211206	0.00164034	0.00163476	0.00207127	0.0144899	0.00468225	0.00164301	0.0100254	0	0	0	0	0.00134055	0.0276858	0.00187049	0	0	0	0.00806556	0	0.00428692	0	0	0.0019966	0.0713725	0	0	0	0	0	0	0	0	0	0	0	0	0.0179328	0.0423217	0	0	0	0.0214519
106	Pseudopithomyces	0	0	0	0	0	0	0	0	0	0	0	0	0	0	0	0	0	0	0	0	0.00413073	0	0	0	0	0	0	0	0	0	0	0	0	1.51898	0	0	0	0	0	0	0	0	0	0	0	0	0	0
107	Pseudozyma	0	0	0	0	0	0	0	0	0	0	0	0	0	0	0	0	0	0	0	0	0	0.000315939	0	0	0.160056	0	0	0	0	0	0	0.266545	0	0	0	0	0	0	0	0	0	0	0	0	0	0	0	0
108	Purpureocillium	0.0171615	0.017151	0.0170535	0.017135	0.0167854	0.0225383	0.0170642	0.0170061	0.0177333	0.0167398	0.0180952	0.0170919	0.0152648	0.123451	0.00201237	0.000687383	0.0212006	0	0.0158831	0.000672218	0.0125698	0.0995048	0	0.00121966	0.069221	0.01016	0	0	0.0167139	0.15155	0	0	0	0	0	0	0	0	0	0	0.0200233	0	0	0.239259	0.679179	0.00450377	0.0359969	0.0244107
109	Pyrenochaetopsis	0	0	0	0	0	0	0	0	0	0	0	0	0	0	0	0	0	0	0	0	0	0	0	0	0	0	0	0	0	0	0	0	0	0	0	0	0	0	0	0	0.0266977	0	0	0	0	0	0	0
110	Rhizopus	0.00555683	0.000192075	0.000190983	0.000191896	0.00164091	0.0170094	0.000191103	0.000190452	0.022368	0.0170255	0.0187455	0.000191413	0.148279	0.00538634	0.0084113	0.00793718	0.00833843	0.00642086	0.00590133	0.00657598	0.00622988	0.00861414	0.00701255	0.00611179	0.0064844	0.00686599	0.00642598	0.00541965	0.00538619	0.00541444	0	0	0	0.000121655	0	0	0	0	0	0	0	0	0	0	0	0	0	0
111	Rhodosporidiobolus	0	0	0	0	0	0	0	0	0	0	0	0	0	0	0	0	0	0	0	0	0	0	0	0	0	0	0	0	0	0	0	0	0	0	0	6.16317	0.000134354	7.58287	0.668091	0.738585	0	0	0	0	0	0	0	0
112	Rhodotorula	0.00825354	0.00824848	0.00820159	0.00824081	0.00807266	0.00853427	0.00820673	0.0267605	0.00839633	0.00789923	0.00846434	0.00822007	0.00677415	0.0175335	0.00331641	0.0195983	0	0	0	0	0.0229694	0.01652	0.00241238	0.00398485	0.019418	0.000921415	0.0231136	0.00240865	0.0749777	0.068414	0.00927976	0.00893359	0.00865905	0.00915218	0.0102983	0.0081081	0.00807633	0.00820363	2.66718	0.00878243	0.0610338	0	0	0.0364944	0.0232878	0.0125903	0.0286627	0.0071941
113	Rigidoporus	5.50235e-05	0	0	0	0	0	0	0	0	0.000271081	0	0	0	0	0	0	0	0	0	0	0	0	0	0	0	0	0	0	0	0	0	0.000330087	0	0	0.0986707	0	0	0	0	0	0	0	0	0	0	0	0	0
114	Saccharomyces	0.280898	0.215219	0.213956	0.320879	0.211615	0.586341	0.21419	0.259853	8.33864	0.229965	14.8301	0.2144	0.42205	0.209188	0.251427	0.313892	0.261562	0.255641	0.228594	0.265692	15.2653	0.348125	0.309539	0.237977	0.464743	0.267112	1.03191	0.210098	0.209209	0.212464	0.646292	0.25398	0.148294	0.999957	0.177595	0.126827	0.12633	0.128321	0.146374	0.12804	0.00336424	0.00244364	0.00233968	0.0031711	0.00362893	0.0024295	0.00255589	0.00241498
115	Saitozyma	0	0	0	0	0	0	0	0	0	0	0	0	0	0	0	0	0	0	0	0	0	0	0	0	0	0	0	0	0	0	0	0	0	0	0	4.65084	0	0.000109032	0	0	0	0	0	0	0	0	0	0
116	Saprochaete	0	0	0	0	0	0	0	0	0.0254695	0	0.00402608	0	0	0	0	0	0	0	0	0	0	0	0	0	0	0	0	0	0	0	0	0	0	0	0	0	0	0	0	0	0	0	0	0	0	0	0	0
117	Schizophyllum	0.0133792	0.459967	0.0133767	0.10202	0.013086	0.0138342	0.126274	0.0134683	0.0136106	0.0128048	0.0137209	0.0133249	0.010981	0	0.0134592	0.140174	0	0	0.185662	0	0.00236201	0.138214	0.0759792	0	0.216736	0	0	0.106251	0.0618194	0.0554193	0.0121881	0.0117946	0.0117037	0.0120832	0.0135964	0.0107048	0.0106628	0.0108309	0.0123546	0.0108072	0.0566604	0	0.0073568	0.0799229	0	0.0271266	0.0330383	0.0252403
118	Septoria	0	0	0	0	0	0	0	0	0	0	0	0	0	0	0	0	0	0	0	0	0	0	0	0	0	0	0	0	0	0	0	0	0	0	0	0	0	0	0	0	0	0	0	0	0	0	0	0
119	Sporormiella	0	0	0	0	0	0.00412429	0	0	7.88529e-05	0	4.73656e-05	0	0.0418503	0	0	0	0	0	0	0	0	0	0	0	0	0	0	0	0	0	0	0	0	0	0	0	0	0	0	0	0	0	0	0	0	0	0	0
120	Starmera	0	0	0	0	0	0	0	0	0	0	0	0	0	0	0	0	0	0	0	0	0	0	0	0	0	0	0	0	0	0	0	0	0	0	0	0	0	0.122879	0	0.000119358	0	0	0	0	0	0	0	0
121	Starmerella	0.00385943	0.0702113	0.00383514	0.0131748	0.00377485	0.0039907	0.00545789	0.00382448	0.0316904	0.00369375	0.0062618	0.00473983	0.00316765	0.0310032	0.0479383	0	0	0.0292097	0	0.0397421	0.000469814	0	0.0317438	0	0	0.0868007	0.00679332	0.0236488	0	0	0.167293	0.163285	0.186255	0	0.000542532	0	0	0	0	0	0.0176369	0.0179609	0.0178463	0.0178994	0.0492455	0.0840147	0.0372745	0.0247157
122	Stemphylium	0	0	0	0	0	0	0	0	0	0	0	0	0	0	0	0	0	0	0	0	0	0	0	0	0	0	0	0	0	0	0	0	0	0	0	1.50419	0	0	0	0	0	0	0	0	0	0	0	0
123	Sterigmatomyces	0	0	0	0	0	0	0	0	0	0	0	0	0	0	0	0	0	0	0	0	0	0	0	0	0	0	0	0	0	0	0	0	0.374002	0.000121655	0	0	0	0	0.000175214	0.372635	0	0	0	0	0	0	0	0
124	Strelitziana	0	0	0	0	0	0	0	0	0	0	0	0	0	0	0	0	0	0	0	0	0	0	0	0	0	0.00103337	0	0.036095	0	0	0	0	0	0	0	0	0	0	0	0	0	0	0.00827667	0	0	0	0	0.00813691
125	Sympodiomycopsis	0	0	0	0	0	0	0	0	0	0	0	0	0	0	0.00461927	0	0	0.00986554	0	0.0296738	0	0	0	0.00206195	0	0.0108504	0.0130462	0.0493714	0	0	0	0	0	0	0	0	0	0	0	0	0	0	0.00172431	0	0	0	0	0
126	Talaromyces	0	0	0	0	0	0	0	0	0	0	0	0	0	0	0	0	0	0	0	0	0.0149739	0	0	0	0	0	0	0	0	0	0	0	0	0	0	0	0	0	0	0	0	0	0.00241403	0	0	0	0.0916286	0
127	Tausonia	0	0	0	0	0	0	0	0	0.0339856	0	0.000663118	0	0	0	0	0	0	0	0	0	0	0	0	0	0	0	0	0	0	0	0	0	0	0	0	0	0	0	0	0	0	0	0	0	0	0	0	0
128	Termitomyces	1.23015	7.35359	9.93301	6.302	1.20319	1.27199	7.10138	5.54315	1.25143	1.17734	1.26157	7.11887	1.00965	8.7077	5.5145	4.37506	3.61763	3.86625	5.12782	3.37539	1.72795	3.22532	2.45975	2.33118	4.92772	2.57992	2.72581	5.2789	6.78546	6.97569	0	0	0	0	0	0	0	0	0	0	7.10326	9.42595	1.94502	5.17227	7.71	5.56125	5.7227	4.57664
129	Thielaviopsis	0	0	0	0	0	0	0	0	0	0	0	0	0	0	0	0	0	0	0	0	0	0	0	0	0	0	0	0	0	0	0	0	0	0	0	0	0	0.132256	0	0	0	0	0	0	0	0	0	0
130	Thyrostroma	0.00341146	0	0	0	0.000596431	0.0261205	0	0	0.000473118	0.0164456	0.00345769	0	0.0461029	0	0	0	0	0	0	0	0	0	0	0	0	0	0	0	0	0	0	0	0	0	0	0	0	0	0	0	0	0	0	0	0	0	0	0
131	Torula	0	0	0	0	0	0	0	0	0	0	0	0	0	0	0.00739083	0	0	0.0123319	0	0.0256274	0	0	0	0.0324757	0	0.0273844	0.0125964	0	0	0	0	0	0	0	0	0	0	0	0	0	0	0	0	0	0	0	0.00245434	0
132	Trametes	0	0	0	0	0	0	0	0	0	0	0	0	0	0.0654242	0	0.0251271	0	0.000822128	0	0.00764325	0	0	0.0512674	0	0.00771761	0.00671692	0.0427376	0	0.00694723	0	0	0	0	0	0	0	0	0	0	0	0.0144613	0.000144658	0.00758695	0.0434502	0	0.0162136	0.0711758	0.0147944
133	Tricharina	0	0	0	0	0	0.107231	0	0	0.0757777	0.000451802	0.00198935	0	0.00212634	0	0	0	0	0	0	0	0	0	0	0	0	0	0	0	0	0	0	0	0	0	0	0	0	0	0	0	0	0	0	0	0	0	0	0
134	Trichocladium	0	0	0	0	0	0	0	0	0	0	0	0	0	0	0	0	0	0	0	0	0	0	0	0	0	0	0	0	0	0	0	0	0	0	0	3.17881	0	0	0	0.000119358	0	0	0	0	0	0	0	0
135	Trichoderma	0.0651502	0.376746	0.665808	0.488288	0.06325	0.0818056	0.133808	0.198661	0.0663835	0.0623205	0.0676783	0.297991	0.0537579	0.659928	0.301896	0.178785	0.115703	0.127464	0.48327	0.134281	0.115291	0.0553259	0.111793	0.549676	0.260442	0.112777	0.0741003	0.30709	0.222635	0.829846	0	0	0	0	0	0	0	0	0	0	0.548972	0.181547	0.155532	0.559775	0.263759	0.125205	0.0867199	0.0503009
136	Trichomonascus	0	0	0	0	0	0	0	0	0	0	0	0	0	0	0	0	0	0	0	0	0	0	0	0	0	0	0	0	0	0	0	0	0	0	0	0	0	0	0	0	0	0	0	0	0	0	0	0
137	Trichosporon	0.00609819	0.00592338	0.00588971	0.00591787	0.00585335	0.00897988	0.0058934	0.00587334	0.00676549	0.0062348	0.0262374	0.00590298	0.00536578	0.00037416	0	0.0238459	0	0.0153123	0	0.0326399	0.00126125	0.00815734	0	0	0	0.0555041	0.024267	0	0	0.0624854	0.778178	0.000548086	0.000337212	0.000356416	0.000401048	0.000315756	0.000314519	0.000319476	0.000364422	0.000318776	0.0172932	0.0176109	0.0391494	0.0798282	0.146296	0.017509	0.036781	0.0174043
138	Truncospora	0	0	0	0	0	0	0	0	0	0	0	0	0	0.0450563	0.000923854	0.0320247	0.00426648	0.00411064	0.0299494	0.0229297	0	0	0.000925405	0.0262899	0.0422791	0.00826697	0.0152956	0.0087126	0	0.0233443	0	0	0	0	0	0	0	0	0	0	0.0539516	0	0.00103458	0.0880291	0.00494548	0.00900754	0	0
139	Uwebraunia	0	0	0	0	0	0	0	0	0	0	0	0	0	0	0	0	0	0	0	0	0	0	0	0	0	0	0	0	0	0	0	0	0	0	0	0	0	0	0.000175214	0	0	0	0	0	0	0	0	0
140	Vishniacozyma	0.0155703	0	0	0	0.00160462	0.0335722	0	0	0	0.0242726	0.0552305	0	0.00943903	0.0990544	0.000961564	0.00119696	0.00102126	0.00166808	0.000889946	0.000991687	0.000939494	0.0011941	0.00105752	0.000921684	0.000977876	0.00103542	0.000969066	0.000817307	0.000812261	0.000816521	4.70844	0.262584	3.2179	0.000243309	0.00125695	0	0	0	0	0	0	0	0	0	0	0	0	0
141	Volutella	0.00152237	0.116335	0.00151278	0.00152002	0.001489	0.00157415	0.00151373	0.00150858	0.0015487	0.00145701	0.00156125	0.00151619	0.00124949	0	0	0	0	0	0	0	0	0	0	0	0.148343	0	0	0	0.00734605	0	0	0	0	0	0	0	0	0	0	0	0	0	0	0	0.0197819	0	0	0
142	Volvariella	2.09613	9.32722	9.521	9.00061	2.0502	2.16743	9.36912	7.9484	2.1324	2.00615	2.14967	9.34737	1.72042	7.19857	5.63515	3.0017	1.35998	5.09449	5.22318	7.97601	4.8935	5.72481	7.73917	5.43038	8.10078	7.84727	8.0713	13.5294	10.3892	9.87517	0	0	0	0	0	0	0	0	0	0	10.3025	14.993	2.8789	9.72608	8.2474	7.48527	9.72654	6.72553
143	Wallemia	0.00238565	0.00383655	0.16454	0.00228751	0.00224083	0.00236897	0.00227805	0.184747	0.00233067	0.00219269	0.0051999	0.00239947	0.00287746	0.0237465	0.0104706	0.0130339	0.0111206	0.023976	0.0112583	0.0364305	0.0102303	0.0130027	0.0126408	0.0100363	0.0106482	0.0432071	0.0202223	0.0115951	0.00884481	0.00889119	0.000381676	0.621333	0.310731	0.000384672	0.000432843	0.000340789	0.000339454	1.92018	0.831258	2.98822	0.0268867	0.0653169	0.0272414	0.0272868	0.0277453	0.0272221	0.0286383	0.0270594
144	Wickerhamiella	0.00895382	0.00894832	0.00889746	0.00894001	0.00880489	0.0116582	0.00890304	0.00887273	0.0097965	0.00872707	0.0139749	0.0089175	0.00819237	0.00273502	0.0159679	0	0	0.0115526	0.0133793	0.0151852	0.041688	0.010634	0.159764	0.045091	0	0.0560049	0	0	0.00172461	0	0.61378	0.00144816	0.00195216	0.0634053	0.00119487	0.000940754	0.000937069	0.000951838	0.103236	0.000949751	0.146649	0.000505865	0.0181915	0.000504133	0.0093573	0.0246671	0.0385709	0.0101163
145	Wickerhamomyces	0.000415869	0.0993109	0.000337475	0.0339369	0.000407314	0.00225642	0.000337687	0.000336538	0.000400129	0.000575491	0.000479573	0.0473164	0.000613609	0.00477031	0.005647	0.00702942	0.00599755	0.00568652	0.0052264	0.0058239	0.0122944	0.0070126	0.0252392	0.00541279	0.00574279	0.00608074	0.00569105	0.00479981	0.00477018	0.0047952	0.00012667	0	0	0	0	0	0	0.0184265	0	0	0	0	0	0	0	0	0	0
146	Xenomyrothecium	0	0	0	0	0	0	0	0	0	0	0	0	0	0	0.56817	0.176382	0.0113773	0.03864	0.0816478	0.0836261	0.0141994	0.298247	0.0194335	0.00206195	0.00167774	0.103854	0.0296914	0.00124466	0.0587357	0	0	0	0	0	0	0	0	0	0	0	0.0255853	0	0.0113804	0.0372431	0.0824246	0.0180151	0	0.0525201
147	Xeromyces	0.00323886	0.00169733	0.00168768	0.00169575	0.00166115	0.00175614	0.00168874	0.00168299	0.0407962	0.00162546	0.00270618	0.00169149	0.00139395	0.0192025	0	0.0262486	0	0.0132676	0	0.0141359	0	0	0	0	0	0.0359261	0	0.011803	0	0	0.000253339	0	0.000345658	0	0	1.48088	0	2.07935	4.16764	9.40944	0	0	0	0	0	0	0	0
148	Xylodon	0	0	0	0	0	0	0	0	0	0	0	0	0	0	0	0	0	0	0	0	0	0	0	0	0	0	0	0	0	0	0	0	1.10818	0	0	0	0	0	0	0	0	0	0	0	0	0	0	0
149	Zygoascus	0	0	0	0	0	0	0	0	0	0	0	0	0	0	0	0	0	0	0	0	0	0	0	0	0	0	0	0	0	0	0	0	0	0	0	0.00108436	0	0	0	0	0	0	0	0	0	0	0	0
150	Zygosaccharomyces	0.0216709	0.0216576	0.0215345	0.0216375	0.0213857	0.022408	0.021548	0.0214747	0.0220458	0.0207406	0.0222244	0.021583	0.0177866	0	0	0	0	0	0	0	0	0	0.722452	0	0	0	0	0	0	0	0	0	0	0	0	0	0	0	0	0	0	0	0	0	0	0	0	0
151	Unclassified	22.2414	11.7781	14.2771	15.4096	72.6799	36.5433	13.0645	14.0448	62.5811	31.5616	55.5624	12.9233	73.1924	18.0854	19.2804	14.637	11.755	24.1776	20.5167	26.568	10.405	13.1355	14.9853	16.4538	12.7775	23.9747	23.7972	17.7889	18.2007	16.5471	37.815	51.8231	50.015	36.4288	61.1134	16.0025	70.3286	18.2746	18.3711	14.9713	15.0632	15.6656	66.0382	18.4318	18.7814	12.59	15.9021	14.0016
[truncated: 27 more columns]
