# Supplementary material for: Gut mycobiomes are altered in people with type 2 Diabetes Mellitus and Diabetic Retinopathy
Source: PLoS One. 2020 Dec 1;15(12):e0243077. doi: 10.1371/journal.pone.0243077 (PMC7707496; doi:10.1371/journal.pone.0243077)
Supplement: S7 Table — Sparse OTUs (with < 0.001% of total reads assigned to OTUs) were not included. (XLSX) [file pone.0243077.s011.xlsx]

## Sheet: S7 Table
S7 Table. Median abundance (%) of fungal genera for 75 fungal mycobiomes. Sparse OTUs (with < 0.001% of total reads assigned to OTUs) were not included.
S.No.	Genus	HC			T2DM			DR
		Abundance		Present Out of 30 microbiomes	Abundance		Present Out of 21 microbiomes	Abundance		Present Out of 24 microbiomes
		Median	Range		Median	Range		Median	Range
1	Auricularia	27.19	7.22-38.87	30	14.18	10.2-30.59	21	30.08	0-54.1	18
2	Clitopilus	9.96	2.16-14.06	30	4.67	0-14.74	11	9.45	0-16.75	18
3	Volvariella	6.46	1.36-13.53	30	2.88	0-14.99	11	6.75	0-11.23	18
4	Aspergillus	6.12	0.14-51.98	30	1.02	0.2-21.67	21	0.48	0.03-26.35	24
5	Termitomyces	3.74	1.01-9.93	30	1.95	0-9.43	11	4.51	0-8.29	18
6	Coprinopsis	2.84	0.76-6.18	30	1.85	0-5.82	14	3.41	0-7.12	18
7	Issatchenkia	2.39	0.2-50.11	30	0.09	0-2.45	21	0.02	0-2.47	13
8	Agaricus	1.57	0.42-4.02	30	0.74	0-2.85	11	1.89	0-4.2	18
9	Malassezia	1.41	0.4-9.56	30	0.89	0.09-6.8	21	2.23	0.18-24.29	24
10	Chlorophyllum	1	0-2.47	29	0.54	0-2.99	11	1.05	0-2.86	18
11	Candida	0.88	0.37-32.56	30	8.12	5.67-42.3	21	0.17	0-59.22	24
12	Macrophomina	0.62	0-10.32	28	0	0-1.05	10	0.24	0-9.77	18
13	Marasmius	0.45	0.06-1.87	30	0.21	0-1	11	0.67	0-1.42	18
14	Coprinellus	0.41	0.05-1.68	30	0.18	0-0.94	11	0.62	0-1.37	18
15	Fusarium	0.33	0.11-1.8	30	0.37	0.01-3.71	21	0.26	0-4.45	20
16	Gymnopilus	0.31	0-1.38	29	0.12	0-1.69	11	0.64	0-1.24	18
17	Saccharomyces	0.26	0.21-15.27	30	0.13	0-3.24	21	0.04	0-13.84	24
18	Blumeria	0.24	0-1.36	29	0.33	0-9.13	19	0.23	0-4.01	24
19	Curvularia	0.24	0.05-1.43	30	0.12	0.04-2.06	21	0.23	0-4.01	22
20	Lasiodiplodia	0.21	0.02-0.73	30	0.14	0-0.71	14	0.19	0-1.31	18
21	Trichoderma	0.13	0.05-0.83	30	0.05	0-0.56	11	0.21	0-1.07	18
22	Cochliobolus	0.11	0-2.19	25	0	0-0.18	10	0.06	0-3.48	18
23	Kazachstania	0.1	0-1.03	29	0.02	0-1.14	13	0	0-1.97	7
24	Psathyrella	0.1	0-0.4	28	0.03	0-0.65	11	0.11	0-0.64	18
25	Leucoagaricus	0.07	0-0.42	28	0.02	0-0.53	11	0.08	0-0.33	17
26	Alternaria	0.04	0.02-0.33	30	0.17	0-11.82	18	0.06	0-13.22	17
27	Clavispora	0.03	0.01-1.22	30	0	0-0.02	15	0.02	0-1.52	14
28	Cladosporium	0.02	0-0.18	29	0.66	0-31.26	19	0.04	0-19.17	24
29	Kluyveromyces	0.02	0-0.4	26	0.06	0-1.18	15	0.07	0-74.1	13
30	Purpureocillium	0.02	0-0.15	26	0	0-0.68	7	0.01	0-0.86	16
31	Didymella	0.01	0-0.22	30	0	0-0.74	14	0	0-0.7	5
32	Diutina	0.01	0-0.7	16	0	0-0	13	0	0-0.01	2
33	Ganoderma	0.01	0-0.06	29	0	0-0.05	8	0	0-0.23	13
34	Mycosphaerella	0.01	0-0.05	30	0	0-0.08	18	0	0-0.02	24
35	Rhizopus	0.01	0-0.15	30	0	0-0	1	0	0-0	4
36	Rhodotorula	0.01	0-0.07	26	0.01	0-2.67	18	0.01	0-1.2	18
37	Schizophyllum	0.01	0-0.46	23	0.01	0-0.08	18	0.04	0-0.26	18
38	Trichosporon	0.01	0-0.06	22	0.02	0-0.78	21	0	0-0.1	11
39	Wallemia	0.01	0-0.18	30	0.03	0-2.99	21	0	0-1.41	14
40	Wickerhamiella	0.01	0-0.16	24	0	0-0.61	21	0	0-0.12	18
41	Wickerhamomyces	0.01	0-0.1	30	0	0-0.02	2	0	0-2.25	5
42	Mortierella	0	0-0.19	8	0.19	0-6.62	15	0	0-2.88	2
43	Meyerozyma	0	0-0.03	21	0.07	0-0.82	16	0	0-0.48	11
44	Penicillium	0	0-0.13	30	0.03	0-0.62	14	0	0-0.15	14
45	Starmerella	0	0-0.09	22	0.02	0-0.19	15	0.01	0-0.12	24
46	Kodamaea	0	0-0.05	17	0.01	0-0.36	14	0	0-0.02	8
47	Nigrospora	0	0-0.07	19	0.01	0-1.53	14	0	0-0.15	6
48	Xenomyrothecium	0	0-0.57	15	0	0-0.08	8	0.01	0-0.53	16
49	Acremonium	0	0-0	0	0	0-0	1	0	0-0.76	1
50	Apiotrichum	0	0-0	0	0	0-0	1	0	0-6.19	1
51	Articulospora	0	0-0.08	6	0	0-0	0	0	0-0	0
52	Ascotricha	0	0-0.15	1	0	0-0	0	0	0-0.1	1
53	Backusella	0	0-0.08	30	0	0-0.01	2	0	0-0.04	6
54	Bipolaris	0	0-0.04	5	0	0-0	0	0	0-0	0
55	Blastobotrys	0	0-0.04	2	0	0-1.81	1	0	0-0.02	7
56	Bullera	0	0-0	0	0	0-0	0	0	0-1.38	1
57	Calyptella	0	0-0.04	2	0	0-0	0	0	0-0	0
58	Cephaliophora	0	0-0.09	5	0	0-0.02	3	0	0-0.09	5
59	Cercospora	0	0-0.08	7	0	0-0.16	5	0	0-0.03	5
60	Ciliophora	0	0-0.73	7	0	0-0	0	0	0-0	0
61	Cistella	0	0-0.46	7	0	0-0	0	0	0-0	0
62	Cladophialophora	0	0-0	0	0	0-0.14	2	0	0-0	0
63	Cladorrhinum	0	0-0.02	22	0	0-0.02	6	0	0-0.03	1
64	Clonostachys	0	0-0	2	0	0-0.32	2	0	0-0	1
65	Colletotrichum	0	0-0.02	20	0	0-11.38	6	0	0-0.32	15
66	Comoclathris	0	0-0.05	6	0	0-0	0	0	0-0	0
67	Coniothyrium	0	0-0.04	4	0	0-0.02	3	0	0-0.04	3
68	Coprinus	0	0-0.04	7	0	0-0	0	0	0-0	0
69	Corynespora	0	0-0.05	30	0	0-2.43	4	0	0-0.01	1
70	Cryptococcus	0	0-0	0	0	0-1.07	2	0	0-3.45	3
71	Cuphophyllus	0	0-0.15	22	0	0-0.05	5	0	0-0.1	8
72	Cutaneotrichosporon	0	0-0	0	0	0-7.8	5	0	0-0.34	4
73	Cyberlindnera	0	0-0	0	0	0-0.9	1	0	0-0	0
74	Cylindrocladiella	0	0-0.13	30	0	0-0	0	0	0-0.1	3
75	Daedaleopsis	0	0-0.14	1	0	0-0	0	0	0-0.01	1
76	Darksidea	0	0-0.23	7	0	0-0	0	0	0-0	0
77	Debaryomyces	0	0-0	0	0	0-0	0	0	0-0.13	1
78	Diaporthe	0	0-0	0	0	0-0.07	1	0	0-0	0
79	Dipodascus	0	0-0.05	3	0	0-0	0	0	0-0	0
80	Eremothecium	0	0-0	0	0	0-0	0	0	0-0.06	1
81	Eupenidiella	0	0-0	0	0	0-0.24	2	0	0-0	1
82	Exserohilum	0	0-0	0	0	0-0	1	0	0-2.35	1
83	Filobasidium	0	0-0	0	0	0-1.03	3	0	0-0.44	2
84	Flavodon	0	0-0	0	0	0-0.41	3	0	0-0	1
85	Fomitopsis	0	0-0	0	0	0-0.11	1	0	0-0	0
86	Fusariella	0	0-0	0	0	0-0.56	1	0	0-0	2
87	Geastrum	0	0-0.05	6	0	0-0.01	1	0	0-0.09	6
88	Gibberella	0	0-0.11	7	0	0-0	3	0	0-1.58	1
89	Gibellulopsis	0	0-0	0	0	0-1.79	2	0	0-0	0
90	Gjaerumia	0	0-0.04	20	0	0-0.01	6	0	0-0.06	12
91	Gliocladiopsis	0	0-0.15	30	0	0-0	0	0	0-0.05	6
92	Gymnopus	0	0-0.28	18	0	0-0.05	6	0	0-0.08	9
93	Hannaella	0	0-0.11	25	0	0-0.29	8	0	0-0.07	8
94	Hortaea	0	0-0	0	0	0-6.61	8	0	0-0.26	5
95	Humicola	0	0-0.04	19	0	0-1.51	9	0	0-2.58	13
96	Kurtzmaniella	0	0-0	0	0	0-0.18	1	0	0-1.15	1
97	Lentinus	0	0-0	0	0	0-0	1	0	0-0.15	1
98	Leptosphaeria	0	0-0.05	6	0	0-0	0	0	0-0	0
99	Leptospora	0	0-0.01	5	0	0-0.18	4	0	0-0.13	4
100	Meripilus	0	0-0	0	0	0-0.91	3	0	0-0	0
101	Mrakia	0	0-0	0	0	0-0.94	2	0	0-1.62	3
102	Naganishia	0	0-0	0	0	0-2.43	3	0	0-0.9	1
103	Nakaseomyces	0	0-0	0	0	0-1.48	5	0	0-0.03	1
104	Neoascochyta	0	0-0	0	0	0-0	1	0	0-7.65	3
105	Neonectria	0	0-0	0	0	0-0.16	1	0	0-0	0
106	Nothopassalora	0	0-0.08	5	0	0-0.05	1	0	0-0.03	1
107	Oliveonia	0	0-0.04	17	0	0-0.08	7	0	0-0.09	4
108	Paraphoma	0	0-0.05	7	0	0-0	0	0	0-0	0
109	Parasola	0	0-0.05	6	0	0-0.03	2	0	0-0.04	4
110	Periconia	0	0-0.05	9	0	0-0.12	3	0	0-0.05	2
111	Pestalotiopsis	0	0-0	0	0	0-0.92	1	0	0-0	0
112	Pezoloma	0	0-0.06	7	0	0-0	0	0	0-0	0
113	Phaeophleospora	0	0-0	0	0	0-4.48	4	0	0-0.01	1
114	Phialocephala	0	0-0.1	2	0	0-0	0	0	0-0	0
115	Pichia	0	0-0.04	7	0	0-0	0	0	0-0	0
116	Pilatoporus	0	0-0	0	0	0-2.31	2	0	0-0	0
117	Plectosphaerella	0	0-0	0	0	0-0	11	0	0-1.07	2
118	Preussia	0	0-0.07	7	0	0-0	0	0	0-0	0
119	Pseudogymnoascus	0	0-0.07	20	0	0-0.04	5	0	0-0	0
120	Pseudopithomyces	0	0-0	1	0	0-1.52	1	0	0-0	1
121	Pseudozyma	0	0-0.16	2	0	0-0.27	1	0	0-0	0
122	Pyrenochaetopsis	0	0-0	0	0	0-0.11	2	0	0-0.07	5
123	Rhodosporidiobolus	0	0-0	0	0	0-7.58	5	0	0-5.06	5
124	Rigidoporus	0	0-0	2	0	0-0.1	2	0	0-1.31	2
125	Saitozyma	0	0-0	0	0	0-4.65	2	0	0-0	0
126	Saprochaete	0	0-0.03	2	0	0-0	0	0	0-0	0
127	Septoria	0	0-0	0	0	0-0	0	0	0-1.62	2
128	Sporormiella	0	0-0.04	4	0	0-0	0	0	0-0	0
129	Starmera	0	0-0	0	0	0-0.12	2	0	0-1.78	1
130	Stemphylium	0	0-0	0	0	0-1.5	1	0	0-1.38	1
131	Sterigmatomyces	0	0-0	0	0	0-0.37	4	0	0-7.4	2
132	Strelitziana	0	0-0.04	2	0	0-0.17	3	0	0-1.07	6
133	Sympodiomycopsis	0	0-0.05	7	0	0-0.09	2	0	0-0.12	3
134	Talaromyces	0	0-0.01	1	0	0-0.09	3	0	0-0.04	1
135	Tausonia	0	0-0.03	2	0	0-0	0	0	0-0	0
136	Thielaviopsis	0	0-0	0	0	0-0.13	1	0	0-0	0
137	Thyrostroma	0	0-0.05	7	0	0-0	0	0	0-0	0
138	Torula	0	0-0.03	6	0	0-0.1	2	0	0-0.06	4
139	Trametes	0	0-0.07	9	0	0-0.07	10	0	0-0.15	12
140	Tricharina	0	0-0.11	5	0	0-0	0	0	0-0	0
141	Trichocladium	0	0-0	0	0	0-3.18	2	0	0-0.47	1
142	Trichomonascus	0	0-0	0	0	0-0	0	0	0-0.3	2
143	Truncospora	0	0-0.05	14	0	0-0.09	6	0	0-0.08	13
144	Uwebraunia	0	0-0	0	0	0-0	1	0	0-1.09	1
145	Vishniacozyma	0	0-0.1	23	0	0-4.71	5	0	0-0	1
146	Volutella	0	0-0.15	15	0	0-0.05	2	0	0-0.02	3
147	Xeromyces	0	0-0.04	19	0	0-9.41	6	0	0-3.46	6
148	Xylodon	0	0-0	0	0	0-1.11	1	0	0-0	0
149	Zygoascus	0	0-0	0	0	0-0	1	0	0-0.48	1
150	Zygosaccharomyces	0	0-0.72	14	0	0-0	0	0	0-0	0
151	Unclassified	17.94	10.41-73.19	30	18.43	12.59-70.33	21	16.91	1.36-74.27	24
